# Supplementary material for: The mechanisms of genome-wide target gene regulation by TCF7L2 in liver cells
Source: Nucleic Acids Res. 2014 Nov 20;42(22):13646–61. doi: 10.1093/nar/gku1225 (PMC4267646; doi:10.1093/nar/gku1225)
Supplement: SUPPLEMENTARY DATA [file supp_gku1225_nar-00977-v-2014-File012.xls]

## Sheet: Table_S1
Supplementary Table S1: RNA-seq read statistics for building the H4IIE-specific transcriptome.
Raw and pooled aligned RNA-seq read counts for triplicate 24 h Scr and siTcf7l2 treated H4IIE hepatocytes.
# Pooled raw reads
Sample	reads	pct
Scr rep1	37587391	17.6149
Scr rep2	35591438	16.6796
Scr rep3	33859537	15.8679
siTcf7l2 rep1	39903947	18.7006
siTcf7l2 rep2	32888807	15.413
siTcf7l2 rep3	33552556	15.7241
pooled	213383676	100
# Alignment
Read set	reads	pct
raw	213383676	100
filtered out due to multimapping	4749361	2.22574
filtered out due to other reasons	4421	0.00207185
filtered	208629894	97.7722
aligned (reference transcriptome or genome)	169198868	81.1
unaligned	39431026	18.4789

## Sheet: Table_S2
Supplementary Table S2: RNA-seq read statistics for the Tcf7l2 silencing time course.
Raw and aligned RNA-seq read counts for 3-96 h Scr and siTcf7l2 treated H4IIE hepatocytes.
		Reads filtered out				Filtered reads			Aligned reads			Unaligned reads
Sample	Raw reads	multimapped	other reasons	any reason		count	%		count	%		count	%
Scr 3h rep1	31629577	969998	20240	990238		30639339	96.8693		21287138	69.4765		9352201	30.5235
Scr 3h rep2	34089563	1030650	21444	1052094		33037469	96.9137		22860867	69.1968		10176602	30.8032
siTcf7l2 3h rep1	31566986	959142	21549	980691		30586295	96.8933		21166857	69.2037		9419438	30.7963
siTcf7l2 3h rep2	33032104	1017104	20199	1037303		31994801	96.8597		22246290	69.531		9748511	30.469
Scr 6h rep1	36900833	979541	60673	1040214		35860619	97.1811		24673858	68.8049		11186761	31.1951
Scr 6h rep2	32925892	900226	50645	950871		31975021	97.1121		22213039	69.47		9761982	30.53
siTcf7l2 6h rep1	32164050	872970	20322	893292		31270758	97.2227		21963802	70.2375		9306956	29.7625
siTcf7l2 6h rep2	34802994	950906	21569	972475		33830519	97.2058		24061665	71.1241		9768854	28.8759
Scr 9h rep1	30825153	825776	13587	839363		29985790	97.277		21034556	70.1484		8951234	29.8516
Scr 9h rep2	37211093	1008287	14977	1023264		36187829	97.2501		25797548	71.2879		10390281	28.7121
Scr 9h rep3	34156199	948101	14298	962399		33193800	97.1824		23492670	70.7743		9701130	29.2257
siTcf7l2 9h rep1	38182606	1051636	15004	1066640		37115966	97.2065		26348924	70.9908		10767042	29.0092
siTcf7l2 9h rep2	38326560	1007260	14332	1021592		37304968	97.3345		26539773	71.1427		10765195	28.8573
siTcf7l2 9h rep3	32688581	916361	11740	928101		31760480	97.1608		22760576	71.6632		8999904	28.3368
Scr 12h rep1	36384091	974631	12359	986990		35397101	97.2873		24737403	69.8854		10659698	30.1146
Scr 12h rep2	44061758	1118072	16585	1134657		42927101	97.4248		29991463	69.866		12935638	30.134
Scr 12h rep3	40523210	1072410	13894	1086304		39436906	97.3193		28033574	71.0846		11403332	28.9154
siTcf7l2 12h rep1	42829163	1128259	14063	1142322		41686841	97.3328		29432071	70.6028		12254770	29.3972
siTcf7l2 12h rep2	45539848	1179281	16254	1195535		44344313	97.3747		30517051	68.8184		13827262	31.1816
siTcf7l2 12h rep3	36752141	974577	14728	989305		35762836	97.3082		25130321	70.2694		10632515	29.7306
Scr 15h rep1	36076831	917209	43109	960318		35116513	97.3381		25113122	71.5137		10003391	28.4863
Scr 15h rep2	34808115	860180	39656	899836		33908279	97.4149		24007634	70.8017		9900645	29.1983
siTcf7l2 15h rep1	32784945	795053	44036	839089		31945856	97.4406		22845310	71.5126		9100546	28.4874
siTcf7l2 15h rep2	35805047	851300	52472	903772		34901275	97.4759		25012926	71.6677		9888349	28.3323
Scr 18h rep1	34075037	839493	37597	877090		33197947	97.426		23358128	70.3602		9839819	29.6398
Scr 18h rep2	30543098	761993	35259	797252		29745846	97.3897		20536275	69.0391		9209571	30.9609
siTcf7l2 18h rep1	32763798	787545	38918	826463		31937335	97.4775		22401250	70.1413		9536085	29.8587
siTcf7l2 18h rep2	34154710	818154	39390	857544		33297166	97.4892		23642531	71.0046		9654635	28.9954
Scr 48h rep1	36963106	1225429	29759	1255188		35707918	96.6042		25123387	70.358		10584531	29.642
Scr 48h rep2	35624098	1230040	29602	1259642		34364456	96.4641		24244596	70.5514		10119860	29.4486
siTcf7l2 48h rep1	37246157	1171211	42004	1213215		36032942	96.7427		25632606	71.1366		10400336	28.8634
siTcf7l2 48h rep2	34713460	1112462	43318	1155780		33557680	96.6705		23803670	70.9336		9754010	29.0664
Scr 96h rep1	30129360	1097012	24098	1121110		29008250	96.279		21041178	72.5352		7967072	27.4648
Scr 96h rep2	31443605	1213631	30797	1244428		30199177	96.0423		21814973	72.237		8384204	27.763
siTcf7l2 96h rep1	32874406	1145640	27757	1173397		31701009	96.4307		22881989	72.1806		8819020	27.8194
siTcf7l2 96h rep2	34389309	1210386	27363	1237749		33151560	96.4008		23172917	69.8999		9978643	30.1001

## Sheet: Table_S3
Supplementary Table S3: ChIP-seq read and peak statistics.
Relevant read counts and statistics for TCF7L2 and HNF4α ChIP-seq samples from 15 h Scr and siTcf7l2 treated H4IIE cells.
		Bowtie alignment						MACS2 peak detection					Consensus peaks
Sample set	Treatment	Raw	Failed	Suppressed	Aligned	Aligned%		d-value	Treat tags	Control tags	Peaks
Input	Scr	27420487	4229426	5104357	18086704	65.96
	siTcf7l2	36818618	5901274	6903745	24013599	65.22
Individual TCF7L2 replicates	Scr, rep1	35742942	5998961	6292084	23451897	65.61		111	22284577	39862661	7324
	Scr, rep2	26511054	3895292	4955465	17660297	66.61		120	17066635	39862661	4138
	siTcf7l2, rep1	26709077	4491378	4743362	17474337	65.42		117	16367704	39862661	565
	siTcf7l2, rep2	27594541	4089600	5176595	18328346	66.42		118	17780451	39862661	1417
Merged TCF7L2 replicates	Scr	62253996	9894253	11247549	41112194	66.0394		107	38731296	39862661	8446		8533
	siTcf7l2	54303618	8580978	9919957	35802683	65.9306		94	33705858	39862661	1573
HNF4A	Scr	27898924	3932161	5118915	18847848	67.56		124	18442789	39862661	2373		4310
	siTcf7l2	29852072	4314631	5476357	20061084	67.2		113	19606364	39862661	3563

## Sheet: Table_S4
#### Supplementary Table S4: Differential gene expression analysis.
#### Results are included for all genes over the Tcf7l2 silencing time course, with TCF7L2 and HNF4α ChIP-seq peak proximity scores.
## Column descriptions
## test_id: Cufflinks-assigned XLOC gene id
## gene: gene symbol ('-' for unknown)
## V1.x: mean FPKM value at x hours of Scr treatment
## V2.x: mean FPKM value at x hours of siTcf7l2 treatment
## FC.x: FPKM fold change log2((siTcf7l2+0.1)/(Scr+0.1)) at x hours of siRNA treatment; pseudo-count of 0.1 was used to avoid excessive FC for genes with very low FPKM in either sample
## q.x: adjusted p-value at x hours of siRNA treatment
## DEG: TRUE/FALSE whether the gene has q<0.05 at any time point
## sig.FC.sum: cumulative FC over time points with q<0.05
## pps_siS_TCF7L2: merged TCF7L2 peak proximity score for Scr
## pps_siT_TCF7L2: merged TCF7L2 peak proximity score for siTcf7l2
## pps_siS_HNF4A: merged HNF4A peak proximity score for Scr
## pps_siT_HNF4A: merged HNF4A peak proximity score for siTcf7l2
test_id	gene	V1.3	V1.6	V1.9	V1.12	V1.15	V1.18	V1.48	V1.96	V2.3	V2.6	V2.9	V2.12	V2.15	V2.18	V2.48	V2.96	FC.3	FC.6	FC.9	FC.12	FC.15	FC.18	FC.48	FC.96	q.3	q.6	q.9	q.12	q.15	q.18	q.48	q.96	DEG	sig.FC.sum	pps_siS.TCF7L2	pps_siT.TCF7L2	pps_siS.HNF4A	pps_siT.HNF4A
XLOC_000017	Lrp11	24.8967	17.354	14.6653	14.5055	11.7466	12.3395	19.4263	18.8915	25.2125	19.5273	15.5699	16.832	13.6637	13.6454	20.3779	21.7654	0.0181124	0.169304	0.0857853	0.213241	0.216395	0.14402	0.0686492	0.203296	0.999941	0.999748	0.999928	0.99991	0.999762	0.936069	0.999984	0.960458	FALSE	0	0	0	4.13588	5.00876
XLOC_000018	Lats1	17.8755	18.2621	15.5757	15.0461	18.2762	19.1037	20.7442	13.2443	17.5596	20.432	14.669	15.0236	17.2871	16.2344	17.5191	13.8547	-0.0255792	0.161143	-0.0859577	-0.00214476	-0.0798211	-0.233471	-0.242506	0.0645275	0.999941	0.999748	0.999928	0.99991	0.999762	0.295033	0.999984	0.998563	FALSE	0	0	0	0.757937	0.919821
XLOC_000020	Katna1	14.5845	16.1256	16.7443	18.3274	18.955	17.1705	16.7744	16.9001	14.5348	14.9933	17.8699	18.465	17.5666	18.596	17.0797	17.8496	-0.00489111	-0.104364	0.0933219	0.0107328	-0.109145	0.11442	0.0258686	0.0784085	0.999941	0.999748	0.999928	0.99991	0.999762	0.92861	0.999984	0.997748	FALSE	0	0	0	0.512462	0.623803
XLOC_000021	Ppil4	15.7604	15.8712	16.589	16.3989	18.047	17.7111	15.4775	11.5763	16.906	15.68	15.5752	15.9386	17.342	18.0748	15.0813	13.41	0.100615	-0.0173755	-0.0904137	-0.0408216	-0.0571656	0.0291629	-0.0371684	0.210444	0.999941	0.999748	0.999928	0.99991	0.999762	0.999648	0.999984	0.930482	FALSE	0	0	0	0.13203	0.174366
XLOC_000024	Shprh	10.0344	7.05348	6.77893	6.45069	7.15497	7.34822	5.88999	3.19751	10.061	8.28143	6.13816	6.09528	6.73139	6.46483	5.53177	3.91776	0.00378172	0.228551	-0.141064	-0.0804774	-0.0867905	-0.182138	-0.0889652	0.285014	0.999941	0.999748	0.999928	0.99991	0.999762	0.807701	0.999984	0.920517	FALSE	0	2.06119	0.820162	1.70445	1.64726
XLOC_000025	Fbxo30	15.7742	13.8266	11.3049	11.3137	13.5115	13.9935	11.0809	5.85968	15.3454	15.0153	10.835	11.1165	12.4883	11.6206	9.22039	6.7578	-0.0395067	0.118167	-0.0607006	-0.025144	-0.112743	-0.265984	-0.262574	0.202511	0.999941	0.999748	0.999928	0.99991	0.999762	0.532722	0.999984	0.99088	FALSE	0	8.33121	3.31505	3.58015	3.46001
XLOC_000027	Sf3b5	131.246	147.838	153.406	161.388	140.7	155.005	118.715	164.689	140.561	138.204	161.541	155.9	148.453	162.914	119.997	147.17	0.0988501	-0.0971498	0.0744981	-0.0498809	0.0773304	0.0717507	0.0154831	-0.162156	0.999941	0.999748	0.999928	0.99991	0.999762	0.964058	0.999984	0.964386	FALSE	0	0.0490647	0.0152238	0	0
XLOC_000028	F1M3D8_RAT	6.16053	7.08499	10.5451	9.50553	5.20861	4.66472	4.3474	6.89259	6.50811	7.41416	12.3464	9.20609	6.17622	5.03703	5.10762	6.19475	0.0779529	0.0646257	0.225539	-0.0456901	0.241562	0.108543	0.227662	-0.151678	0.999941	0.999748	0.999928	0.99991	0.999762	0.999648	0.999984	0.997748	FALSE	0	0.085191	0.0332221	0	0
XLOC_000031	Fuca2	19.0808	20.3184	23.1881	25.8882	20.8694	20.1626	15.486	12.9463	20.0975	18.9135	23.7399	25.4353	21.726	19.5006	17.468	15.6987	0.0745138	-0.102846	0.0337852	-0.0253637	0.0577622	-0.0479215	0.172699	0.276165	0.999941	0.999748	0.999928	0.99991	0.999762	0.991814	0.999984	0.868914	FALSE	0	12.5852	6.27382	0	0
XLOC_000032	Adat2	7.05685	6.49386	6.51006	6.64069	6.7762	6.8359	7.52108	4.44821	5.84193	6.41678	6.44326	6.12489	4.91148	4.94936	7.21984	4.32986	-0.268393	-0.016964	-0.0146538	-0.114848	-0.456375	-0.457983	-0.0581833	-0.0380378	0.999941	0.999748	0.999928	0.99991	0.999762	0.761348	0.999984	0.999963	FALSE	0	3.19261	1.59155	0	0
XLOC_000035	Cited2	47.0491	51.7814	53.779	64.4058	72.2371	75.4178	103.165	79.726	51.466	49.4589	72.7339	83.2804	91.306	92.584	145.361	127.897	0.12919	-0.0660732	0.434887	0.370279	0.337553	0.295504	0.494281	0.681179	0.999941	0.999748	0.999928	0.99991	0.0950763	0.0469943	0.704228	0.000462905	TRUE	0.976683	4.81814	1.81315	13.4696	16.5187
XLOC_000037	Reps1	16.6115	16.0071	14.9983	14.9764	14.8435	14.5633	18.5699	21.8636	17.2438	13.3756	13.0432	12.9101	12.8739	13.3909	16.531	20.7914	0.0535788	-0.257347	-0.20007	-0.21266	-0.203906	-0.120223	-0.166839	-0.0722054	0.999941	0.999748	0.999928	0.99991	0.999762	0.917552	0.999984	0.997748	FALSE	0	0.828181	0.208276	0.0294899	0.0277506
XLOC_000038	RGD1308124	9.58531	4.31972	5.7243	6.06461	5.97452	6.08333	4.41338	2.70999	10.2418	4.551	5.04666	5.83792	5.15758	5.60607	4.19553	3.14176	0.0946172	0.073586	-0.178448	-0.054052	-0.208372	-0.115887	-0.0713721	0.206212	0.999941	0.999748	0.999928	0.99991	0.999762	0.947344	0.999984	0.99088	FALSE	0	0.00593207	0.00150888	4.9238	4.19306
XLOC_000040	F1M8D2_RAT	7.16178	6.54577	7.57442	7.62245	6.32394	6.58457	8.17822	16.1097	7.18964	7.16919	8.3894	8.19692	6.79024	6.43344	7.68029	10.985	0.00552435	0.129358	0.145605	0.103517	0.101096	-0.032992	-0.0894967	-0.548249	0.999941	0.999748	0.999928	0.99991	0.999762	0.999648	0.999984	0.550351	FALSE	0	0.0110067	0.00343188	0.00258728	0.00223433
XLOC_000042	Ifngr1	25.1438	30.1379	29.0137	29.1177	25.8184	25.9368	29.6792	35.9189	27.2162	25.1161	26.9953	24.2431	22.1343	21.6333	25.8055	31.756	0.113828	-0.262013	-0.103656	-0.26333	-0.22119	-0.260645	-0.201047	-0.177189	0.999941	0.999748	0.999928	0.99991	0.999762	0.554151	0.999984	0.990147	FALSE	0	1.27928	0.417308	0.349764	0.311045
XLOC_000046	RGD1306565	1.89072	0.605906	1.3325	1.8317	0.820242	0.784554	0.899191	0.584418	1.79659	0.723078	1.82176	2.15278	0.675377	1.31687	1.68479	1.09415	-0.0698825	0.221553	0.423893	0.221835	-0.247115	0.679685	0.836922	0.803034	0.999941	0.999748	0.999928	0.99991	0.999762	0.618805	0.999984	0.693699	FALSE	0	0.816135	0.306354	6.95382	9.62729
XLOC_000047	Map7	2.27482	1.23028	1.04011	1.11496	0.954333	1.1089	1.8953	1.82467	2.2739	1.43927	1.03111	1.14782	0.889919	0.84303	1.98258	2.17746	-0.000559005	0.210516	-0.0114338	0.038501	-0.0909482	-0.358319	0.0617662	0.242815	0.999941	0.999748	0.999928	0.99991	0.999762	0.756423	0.999984	0.993195	FALSE	0	1.08107	0.405293	5.21409	7.21838
XLOC_000048	Bclaf1	110.303	75.2724	86.8906	87.8247	83.9797	92.3385	72.7416	43.6457	112.923	81.4236	82.2424	88.0056	77.6944	85.1202	72.0791	49.8786	0.033837	0.113181	-0.079224	0.00296521	-0.112091	-0.117298	-0.0131815	0.192169	0.999941	0.999748	0.999928	0.99991	0.999762	0.870329	0.999984	0.993667	FALSE	0	4.85767	1.7134	0.211917	0.26278
XLOC_000049	-	3.94338	3.71564	4.69418	5.25774	4.36257	4.55421	5.58757	3.11393	3.72866	3.65019	4.0868	3.80828	2.45141	2.5125	3.88646	3.74762	-0.0787222	-0.0249614	-0.195436	-0.455091	-0.80658	-0.833105	-0.512704	0.259628	0.999941	0.999748	0.999928	0.99991	0.999762	0.748412	0.999984	0.997748	FALSE	0	20.3612	9.55656	7.30167	10.8982
XLOC_000050	Ahi1	31.6747	31.1672	26.9968	28.7264	35.475	32.4197	48.6575	41.888	32.3606	29.6299	25.7203	26.7551	29.7124	27.579	47.7595	42.53	0.0308112	-0.0727354	-0.0696167	-0.102195	-0.254951	-0.232522	-0.0268188	0.021892	0.999941	0.999748	0.999928	0.99991	0.999762	0.582371	0.999984	0.999963	FALSE	0	12.8221	6.01531	4.60187	6.86554
XLOC_000051	Hbs1l	29.8037	33.1292	32.7747	34.5339	36.6118	36.8327	45.9858	48.4719	28.4462	31.7966	36.6029	35.7114	36.7531	38.5822	47.701	46.6265	-0.0670253	-0.0590489	0.158916	0.0482341	0.00554213	0.0667711	0.0527185	-0.0558809	0.999941	0.999748	0.999928	0.99991	0.999762	0.972901	0.999984	0.999963	FALSE	0	2.66306	0.19257	9.50164	9.54138
XLOC_000052	Aldh8a1	0.786981	1.11543	3.11125	3.69551	1.73007	2.11791	1.7318	0.923336	0.597667	0.828715	3.57805	4.82472	2.42445	3.21298	5.39624	1.96455	-0.346365	-0.388159	0.195806	0.375748	0.46407	0.578929	1.58518	1.01255	0.999941	0.999748	0.999928	0.99991	0.999762	0.101483	4.8779e-05	0.0368938	TRUE	2.59773	0.511088	0.0369597	6.93766	9.48755
XLOC_000055	Lama2	4.59336	3.00917	5.69885	6.76084	8.87666	8.24669	5.38881	7.18751	4.93546	2.98824	5.47126	7.15125	9.02811	8.52729	6.95439	10.4451	0.101502	-0.00974463	-0.0577632	0.0798445	0.0241374	0.0477033	0.362028	0.533075	1	1	0.999928	1	0.999762	0.987566	1	0.1005	FALSE	0	13.4266	6.9473	2.70525	4.02692
XLOC_000056	D3Z9L4_RAT	18.2383	14.2801	16.5421	17.644	16.5977	16.038	14.8724	9.58008	19.1171	15.1255	15.3938	16.8628	15.112	13.8217	14.065	11.3889	0.0675307	0.0824159	-0.103146	-0.0649569	-0.13444	-0.213126	-0.0799749	0.24715	0.999941	0.999748	0.999928	0.99991	0.999762	0.705059	0.999984	0.819808	FALSE	0	8.89775	4.70538	6.13181	5.78536
XLOC_000059	D4A5H3_RAT	2.18911	2.71267	2.7867	2.94263	2.44606	2.47085	2.05505	0.942491	2.35956	1.62274	3.05425	2.76066	2.80802	2.21364	1.67114	1.23761	0.103613	-0.707235	0.127876	-0.0889709	0.191771	-0.152081	-0.283043	0.359623	0.999941	0.999748	0.999928	0.99991	0.999762	0.999648	0.999984	0.997748	FALSE	0	0.52207	0.13662	0.217339	0.276774
XLOC_000060	LOC686032	1.39856	1.57548	4.23362	6.92054	2.76029	3.92563	2.34067	3.42674	1.49075	1.72122	5.08016	8.9487	5.3834	6.03057	6.45006	4.30861	0.0861303	0.120331	0.257424	0.366129	0.938909	0.606807	1.42423	0.321989	0.999941	0.999748	0.999928	0.99991	0.615959	0.622417	0.153182	0.993195	FALSE	0	5.82849	1.5815	2.8122	3.58137
XLOC_000061	Akap7	9.15223	6.67547	5.01186	5.68678	6.55621	6.23255	8.10872	9.68575	9.09472	6.90261	5.42484	6.12181	6.31179	5.37511	6.46735	9.57653	-0.00899549	0.0475717	0.112084	0.104574	-0.0539738	-0.209899	-0.321846	-0.0161926	0.999941	0.999748	0.999928	0.99991	0.999762	0.907953	0.999984	0.999963	FALSE	0	7.76261	1.63702	0.564027	0.628254
XLOC_000062	Arg1	22.0411	52.5612	52.2336	55.6022	62.6806	53.8904	22.7951	22.9367	22.213	46.7996	52.1746	55.799	70.5013	71.7126	41.8849	40.9839	0.0111576	-0.167165	-0.00162739	0.00508817	0.169376	0.411534	0.874832	0.834639	0.999941	0.999748	0.999928	0.99991	0.999762	0.00195	0.0271486	0.000153062	TRUE	2.121	5.38973	1.57449	2.81024	2.99819
XLOC_000063	Enpp3	3.3985	5.24683	5.29446	5.68093	7.5118	8.6852	4.19017	4.00486	2.87143	5.51653	5.30155	5.85878	11.6194	13.8566	7.77679	7.81832	-0.235579	0.0709953	0.00189491	0.0437154	0.622589	0.6678	0.876573	0.947861	0.999941	0.999748	0.999928	0.99991	0.00163551	7.70777e-06	0.0882112	0.000434469	TRUE	2.23825	6.81798	3.05324	10.4635	11.2008
XLOC_000064	Enpp1	30.9032	29.2656	23.6671	20.0689	17.0078	14.7686	16.7138	15.4819	30.8385	29.4506	21.2038	17.8963	16.3172	14.2032	18.2694	19.0086	-0.00301388	0.00906031	-0.157855	-0.164432	-0.0594462	-0.0559309	0.127659	0.294351	0.999941	0.999748	0.999928	0.99991	0.999762	0.990198	0.999984	0.830148	FALSE	0	20.7067	8.08356	6.71981	7.43425
XLOC_000071	Rps12	2787.95	2627.24	2460.78	2673.54	2194.22	2117.08	3442.25	5031.55	2680.61	2436.03	2720.02	2690.12	2270.92	2247.59	2836.04	4002.93	-0.0566413	-0.109012	0.144496	0.00891894	0.0495665	0.0862991	-0.279465	-0.329939	0.999941	0.999748	0.999928	0.99991	0.999762	0.908388	0.999984	0.67153	FALSE	0	7.76738	4.05609	4.08285	5.98588
XLOC_000072	-	1.85766	1.49716	1.03078	1.17618	0.936124	1.25636	1.21886	4.06264	2.02324	1.91962	1.32623	1.58176	1.58758	1.58233	2.79138	3.08385	0.117137	0.338575	0.334888	0.39814	0.703759	0.310721	1.13247	-0.386726	0.999941	0.999748	0.999928	0.99991	0.999762	0.980495	0.999984	0.972899	FALSE	0	17.3708	6.29658	1.94156	6.32929
XLOC_000076	Tbpl1	18.9694	21.5817	22.3007	22.0887	19.9912	21.6983	22.8882	17.7877	19.551	20.1519	23.8216	22.3343	21.0186	20.4335	19.4884	16.599	0.0433433	-0.0984206	0.0947701	0.015881	0.0719505	-0.0862361	-0.230894	-0.0992062	0.999941	0.999748	0.999928	0.99991	0.999762	0.979506	0.999984	0.997748	FALSE	0	0.661602	0.235946	0.385059	0.427333
XLOC_000077	F1LUE4_RAT	0.989628	1.15979	1.06012	0.749876	0.638355	0.606392	0.557606	1.01414	1.24772	0.574468	0.840565	1.17756	0.948267	0.997385	0.962693	0.324898	0.306685	-0.901361	-0.302674	0.588067	0.50562	0.635529	0.69243	-1.39074	0.999941	0.999748	0.999928	0.99991	0.999762	0.966722	0.999984	0.889268	FALSE	0	6.93251	2.89081	4.2978	4.89535
XLOC_000083	Rnf217	8.89864	12.2797	12.641	11.4216	10.7229	11.1447	13.4239	11.7534	9.0285	12.3562	12.6173	11.1123	10.965	10.9293	13.9828	13.197	0.0206708	0.00888766	-0.00268611	-0.0392588	0.0319163	-0.0279039	0.058423	0.1658	0.999941	0.999748	0.999928	0.99991	0.999762	0.999648	0.999984	0.966247	FALSE	0	13.8116	2.1505	6.96348	9.29777
XLOC_000086	D4A9F8_RAT	7.74364	8.73274	9.34269	9.58239	10.1308	10.5111	10.1553	5.84005	6.63633	7.98247	8.53145	8.72874	8.61384	8.33103	9.82095	5.70092	-0.219561	-0.128065	-0.129595	-0.133156	-0.231538	-0.331793	-0.0478195	-0.0341934	0.999941	0.999748	0.999928	0.99991	0.999762	0.560878	0.999984	0.999963	FALSE	0	0.0242711	0.00304977	6.45112	8.65094
XLOC_000087	Hint3	16.0424	15.8618	14.9416	14.5759	13.2276	15.4653	12.9314	16.7316	16.8652	15.7567	16.0235	16.7707	14.6247	15.2684	14.7477	15.4513	0.0717233	-0.00953079	0.100207	0.201071	0.143821	-0.0183664	0.188247	-0.114137	0.999941	0.999748	0.999928	0.99991	0.999762	0.999648	0.999984	0.997748	FALSE	0	0.887385	0.111504	0.412291	0.552881
XLOC_000088	Trmt11	12.9715	12.6766	16.1873	15.9126	14.6807	13.9412	12.8564	8.19081	13.4986	11.7783	15.7434	15.2944	14.2603	13.4246	11.7233	9.42631	0.0570334	-0.105176	-0.0398655	-0.0568019	-0.0416287	-0.0540803	-0.132032	0.200404	0.999941	0.999748	0.999928	0.99991	0.999762	0.998623	0.999984	0.993667	FALSE	0	1.28308	0.161224	0.285143	0.382376
XLOC_000089	F1M4L9_RAT	1.40607	1.63537	1.08259	1.30431	1.45892	1.44291	1.07939	1.02408	1.24652	1.6967	1.48458	1.21797	2.01314	1.26037	1.20726	1.53329	-0.161553	0.0501062	0.422151	-0.0915439	0.438841	-0.181655	0.148505	0.539036	0.999941	0.999748	0.999928	0.99991	0.999762	0.98696	0.999984	0.927773	FALSE	0	0.0443432	0.00557191	0.00046947	0.000629558
XLOC_000090	Cenpw	12.5189	18.8616	24.0481	22.4473	27.8131	32.3748	14.1233	9.65567	12.1349	19.9728	24.1563	25.4689	29.2122	34.0362	14.9333	7.99308	-0.0445838	0.0821612	0.00644982	0.181435	0.0705589	0.0719818	0.0799055	-0.269552	0.999941	0.999748	0.999928	0.99991	0.999762	0.97405	0.999984	0.902033	FALSE	0	0.000665417	8.36125e-05	7.0449e-06	9.4472e-06
XLOC_000092	Rnf146	18.3233	17.5017	15.2652	15.5215	15.3588	15.8411	19.9532	18.0852	17.0471	18.6253	14.7903	15.4031	15.318	16.5248	18.9812	19.306	-0.103567	0.0892741	-0.0452937	-0.0109763	-0.0038127	0.0605858	-0.0716806	0.093738	0.999941	0.999748	0.999928	0.99991	0.999762	0.991814	0.999984	0.997748	FALSE	0	0	0	0	0
XLOC_000093	-	1.71391	1.77348	1.65368	1.55563	1.5447	1.54226	1.34117	0.943687	1.54625	1.66129	1.62927	1.7515	1.39251	1.17386	1.04355	1.00994	-0.139919	-0.0890881	-0.0202224	0.161314	-0.140084	-0.366476	-0.333721	0.0887926	0.999941	0.999748	0.999928	0.99991	0.999762	0.979792	0.999984	0.999963	FALSE	0	1.30119e-07	3.58329e-08	1.35108e-07	2.1864e-07
XLOC_000098	Sdha	65.6727	66.232	79.4114	81.1862	80.0572	80.9187	76.5508	77.4722	65.6634	61.7212	72.2037	77.8282	73.7246	76.5269	74.5915	79.2152	-0.000204006	-0.101603	-0.137092	-0.060865	-0.11873	-0.080404	-0.0373568	0.0320577	0.999941	0.999748	0.999928	0.99991	0.999762	0.957665	0.999984	0.999963	FALSE	0	0.000128825	3.54765e-05	0.000133765	0.000216466
XLOC_000099	Pdcd6	65.9035	68.2322	71.4539	71.5286	60.9081	58.7496	63.5141	60.3443	67.1635	62.1166	74.2708	74.9323	62.7347	62.211	67.7021	62.4831	0.0272813	-0.135266	0.0557059	0.066976	0.0425607	0.0824543	0.0919834	0.0501668	0.999941	0.999748	0.999928	0.99991	0.999762	0.94873	0.999984	0.999963	FALSE	0	0.000237892	6.55119e-05	0.000247013	0.000399732
XLOC_000101	Exoc3	17.4077	14.8571	15.1543	15.2354	12.9188	12.3914	12.0063	16.3535	17.1526	14.5575	14.459	15.601	13.5475	13.5068	12.912	15.6638	-0.0211758	-0.0291914	-0.0673047	0.0339907	0.0680402	0.123393	0.104085	-0.0617792	0.999941	0.999748	0.999928	0.99991	0.999762	0.901474	0.999984	0.999963	FALSE	0	0.00305434	0.000841118	0.00317144	0.00513222
XLOC_000102	Cep72	2.8771	3.59325	4.68606	5.76612	5.80667	5.33837	3.30171	2.77	3.10483	3.4275	4.88759	6.02675	5.16436	5.97374	3.42545	2.39598	0.10634	-0.0662448	0.0595044	0.0627154	-0.166087	0.159411	0.0515473	-0.201444	0.999941	0.999748	0.999928	0.99991	0.999762	0.96166	0.999984	0.997748	FALSE	0	0.0447702	0.012329	0.0464867	0.0752276
XLOC_000103	Trip13	16.1386	20.2974	22.1345	23.2368	26.6703	25.1926	10.1386	6.02691	17.1745	23.6062	22.7831	23.2089	26.0064	25.0398	9.6031	6.02103	0.0892167	0.216879	0.0414825	-0.00172583	-0.0362298	-0.00874218	-0.0775008	-0.00138522	0.999941	0.999748	0.999928	0.99991	0.999762	0.999648	0.999984	0.999996	FALSE	0	0.642754	0.177005	0.667398	1.08002
XLOC_000107	-	2.40373	5.52547	4.15015	5.44203	4.40632	3.81654	5.30837	5.34166	2.26166	3.94431	6.10765	7.35619	3.83449	4.31248	3.78977	3.85542	-0.0842777	-0.47608	0.546533	0.428024	-0.195773	0.17201	-0.475509	-0.460216	0.999941	0.999748	0.999928	0.99991	0.999762	0.997992	0.999984	0.973197	FALSE	0	0	0	0	0
XLOC_000109	-	0.955778	0.491121	2.69183	2.40702	2.24007	1.32034	0.773915	0.247704	0.51371	0.772145	1.72734	2.62649	1.66674	0.972179	0.454196	0.451459	-0.782678	0.561115	-0.611466	0.121071	-0.405462	-0.405691	-0.657097	0.665394	0.999941	0.999748	0.999928	0.99991	0.999762	0.998623	0.999984	0.999963	FALSE	0	4.38382e-08	1.63533e-08	0	0
XLOC_000113	Mthfd1l	25.2325	33.1691	27.7565	24.3141	28.5935	31.6168	26.5336	32.7043	26.8585	35.7297	28.3513	24.6472	26.8669	23.5318	20.6854	25.8433	0.0897508	0.106973	0.0304806	0.0195507	-0.0895343	-0.424518	-0.357677	-0.338523	0.999941	0.999748	0.999928	0.99991	0.999762	0.0333825	0.999984	0.90067	TRUE	-0.424518	0.400471	0.113822	0	0
XLOC_000116	RGD1305235	8.29599	8.36847	9.51171	11.852	12.0907	12.1017	10.7977	9.43585	8.98182	8.79577	9.67582	12.6544	12.7506	13.2558	11.9692	10.1265	0.113281	0.0710181	0.0244246	0.093743	0.0760548	0.130384	0.147306	0.100879	0.999941	0.999748	0.999928	0.99991	0.999762	0.980495	0.999984	0.999963	FALSE	0	0.0115672	0.00328761	0	0
XLOC_000122	Rgs17	18.9251	23.4594	21.3665	20.7239	13.6555	11.0864	14.7687	13.0517	17.8123	19.2613	23.7535	21.8204	13.6356	10.7791	11.8009	11.0197	-0.0869534	-0.283127	0.152114	0.0740338	-0.00208865	-0.0401866	-0.321208	-0.242131	0.999941	0.999748	0.999928	0.99991	0.999762	0.999648	0.999984	0.97233	FALSE	0	17.9823	8.66233	0	0
XLOC_000125	Rbm16	18.1943	17.5025	16.1486	16.3076	18.4808	17.7622	16.7263	14.6127	18.779	17.312	15.5499	16.0984	17.1954	17.4615	16.7255	14.8041	0.0453881	-0.0156984	-0.054162	-0.0185129	-0.103424	-0.0244937	-6.8594e-05	0.0186472	0.999941	0.999748	0.999928	0.99991	0.999762	0.999648	0.999984	0.999963	FALSE	0	5.60674	0.829172	0.608541	0.688377
XLOC_000126	LOC100362710	1.26042	0.833223	1.02405	1.22858	1.54583	1.33567	0.956184	0.717509	1.34319	0.998319	0.966873	1.03162	1.27315	1.34324	0.861523	0.948343	0.0852091	0.235003	-0.0753178	-0.231496	-0.261326	0.00758706	-0.135468	0.358804	0.999941	0.999748	0.999928	0.99991	0.999762	0.999648	0.999984	0.924822	FALSE	0	3.09005	0.641267	0.000157896	0.000178611
XLOC_000127	Cldn20	1.21336	0.467136	0.920008	0.910464	1.20331	1.2267	0.391217	0.12433	1.36851	0.629135	0.744306	0.897608	0.913066	0.977742	0.296817	0.136065	0.161091	0.362491	-0.272743	-0.018473	-0.363452	-0.29983	-0.307887	0.0735616	0.999941	0.999748	0.999928	0.99991	0.999762	0.843403	1	1	FALSE	0	4.14224	0.859768	0.000117728	0.000133173
XLOC_000128	F1LNP1_RAT	9.02751	8.64083	6.83852	6.74119	7.98322	8.56154	7.27914	5.75594	8.1148	9.32458	6.12569	6.44371	7.83436	7.24514	6.65043	5.89106	-0.151996	0.108658	-0.156394	-0.0641385	-0.0268163	-0.237834	-0.128473	0.0329105	0.999941	0.999748	0.999928	0.99991	0.999762	0.460021	0.999984	0.999963	FALSE	0	9.93451	1.96671	0.0102765	0.0207818
XLOC_000130	Synj2	6.98344	5.76909	8.56252	8.74043	6.62371	7.35814	6.7	5.27644	7.08405	5.93831	8.18781	8.26768	6.39452	6.95289	5.8578	4.8936	0.0203472	0.041008	-0.0637958	-0.0792889	-0.0500346	-0.0806013	-0.190755	-0.106571	0.999941	0.999748	0.999928	0.99991	0.999762	0.979792	0.999984	0.997748	FALSE	0	7.55513	0.323578	0.000822444	0.00125344
XLOC_000131	Gtf2h5	29.4304	27.0449	29.9597	32.6319	27.7256	30.4684	25.0679	31.8152	30.8334	29.3889	32.8076	35.2151	30.1049	33.4152	26.3727	29.7215	0.0669645	0.119491	0.13059	0.109588	0.11837	0.132775	0.0729205	-0.0978909	0.999941	0.999748	0.999928	0.99991	0.999762	0.855893	0.999984	0.997748	FALSE	0	1.51254	0.0739705	0.00386715	0.00507381
XLOC_000132	Tulp4	14.378	11.9919	11.8471	10.3796	11.5175	11.2461	9.50749	4.93371	14.7911	13.2428	9.91	9.89018	10.3668	9.92045	8.87448	5.71717	0.040588	0.14202	-0.255218	-0.0690011	-0.150479	-0.179249	-0.0983312	0.208695	0.999941	0.999748	0.999928	0.99991	0.999762	0.510063	0.999984	0.899839	FALSE	0	0.932143	0.0556736	0.00645903	0.00844556
XLOC_000134	Sytl3	0.345946	0.493903	1.08391	1.02698	0.308471	0.250197	0.0769183	0.113624	0.560523	0.368191	0.900627	0.764746	0.284169	0.123639	0.13327	0.0421573	0.56674	-0.34313	-0.242655	-0.382114	-0.0884925	-0.646995	0.398917	-0.587586	0.999941	0.999748	0.999928	0.99991	1	1	1	1	FALSE	0	5.6575	2.04537	0.729109	0.951548
XLOC_000136	Wtap	57.6954	57.3858	59.4941	59.9996	59.9046	58.7928	58.7491	51.0398	57.3409	55.5476	58.4303	58.6031	57.764	56.7068	58.0944	49.7192	-0.00887632	-0.0468862	-0.0259858	-0.0339187	-0.052407	-0.0520276	-0.01614	-0.0377447	0.999941	0.999748	0.999928	0.99991	0.999762	0.986752	0.999984	0.999963	FALSE	0	8.21824	7.88175	0.000867309	0.00176427
XLOC_000137	Acat3	31.6221	51.6981	66.1542	66.7642	82.1269	75.571	60.187	44.863	31.7836	49.7171	71.5388	73.5113	83.9202	80.784	61.4823	37.9261	0.00732625	-0.0562581	0.112729	0.138693	0.0311258	0.0961138	0.0306688	-0.241748	0.999941	0.999748	0.999928	0.99991	0.999762	0.896063	0.999984	0.824333	FALSE	0	4.47571	4.28419	0.00158036	0.00322824
XLOC_000138	Mrpl18	48.9963	66.5641	82.5759	89.1964	78.9741	79.2321	56.2482	68.7986	50.0952	66.5218	85.0822	89.9464	79.3962	87.0086	60.1445	58.1099	0.0319351	-0.000915716	0.0430851	0.0120666	0.00768067	0.13491	0.09646	-0.24321	0.999941	0.999748	0.999928	0.99991	0.999762	0.798088	0.999984	0.862899	FALSE	0	1.21486	0.645556	0.0697763	0.142787
XLOC_000139	Pnldc1	1.1193	2.38432	1.56425	1.19391	1.0454	0.890878	1.25806	1.16832	1.22326	2.12272	1.51472	1.52939	1.45834	1.2903	1.23816	1.17884	0.118043	-0.160525	-0.0435882	0.332595	0.444159	0.488617	-0.0212966	0.011917	0.999941	0.999748	0.999928	0.99991	0.999762	0.94873	0.999984	0.999963	FALSE	0	1.34691	0.705288	0.0787591	0.161169
XLOC_000141	Igf2r	86.8383	74.7702	86.7098	78.4465	81.7979	81.2169	87.5268	56.8349	84.5602	77.7645	77.3047	77.5482	75.9024	78.568	93.1005	75.5548	-0.038308	0.0565741	-0.165437	-0.0165945	-0.107781	-0.0477783	0.0889655	0.410118	0.999941	0.999748	0.999928	0.99991	0.999762	0.980495	0.999984	0.212511	FALSE	0	18.9402	9.33691	1.18537	2.42569
XLOC_000142	Slc22a1	135.213	138.097	165.415	171.499	139.253	132.307	188.551	243.208	136.855	130.208	187.958	206.537	160.751	163.197	269.826	307.573	0.0174015	-0.0848006	0.184216	0.268057	0.206981	0.302519	0.516844	0.338614	0.999941	0.999748	0.999928	0.99991	0.999762	0.0561393	0.799125	0.543625	FALSE	0	45.7629	22.0933	8.40962	17.2091
XLOC_000143	D4AB76_RAT	1.77667	2.76153	2.77921	2.72088	3.89296	3.79283	2.62312	1.71903	2.34836	2.94158	2.60883	2.58877	3.36803	2.95313	2.31877	1.8174	0.383641	0.0880342	-0.0880032	-0.0691989	-0.203342	-0.35053	-0.170987	0.075982	0.999941	0.999748	0.999928	0.99991	0.999762	0.843403	0.999984	0.999963	FALSE	0	13.8263	3.83725	0.981611	2.06187
XLOC_000144	Slc22a3	0.893243	0.702731	1.23506	1.61811	0.949871	1.11566	0.839745	1.30913	0.965362	0.633236	0.993611	1.31229	0.63742	0.674657	0.662849	1.02745	0.101125	-0.130639	-0.287805	-0.282786	-0.509654	-0.65011	-0.300872	-0.321741	0.999941	0.999748	0.999928	0.99991	0.999762	0.93357	0.999984	0.997748	FALSE	0	3.83979	0.705263	0.231052	0.630116
XLOC_000145	Map3k4	16.9497	15.4062	14.3262	15.0092	15.6493	15.0128	15.1113	17.2425	18.0311	15.2987	14.6123	14.2118	15.3051	14.9052	14.3692	18.4336	0.0887201	-0.0100366	0.0283315	-0.0782221	-0.0318797	-0.0103084	-0.0721583	0.0958313	0.999941	0.999748	0.999928	0.99991	0.999762	0.999648	0.999984	0.999963	FALSE	0	4.46234	0.787905	0.806871	2.22784
XLOC_000147	Qk	54.8511	47.7278	42.6643	39.8389	52.2288	49.8966	44.758	21.0359	53.6335	50.5605	39.3344	37.0451	43.9973	42.6489	37.3481	24.3741	-0.0323265	0.0830119	-0.116952	-0.104623	-0.246915	-0.225943	-0.260473	0.21156	0.999941	0.999748	0.999928	0.99991	0.999762	0.596283	0.999984	0.951825	FALSE	0	11.2474	4.49467	0	0
XLOC_000149	Rnaset2	65.0352	61.3807	58.8951	63.6585	49.5489	45.1042	61.437	74.6671	62.9456	54.6979	63.7289	65.6803	50.7257	50.3424	64.8214	77.7061	-0.0470417	-0.166013	0.113615	0.0450379	0.0337964	0.15818	0.07724	0.0574797	0.999941	0.999748	0.999928	0.99991	0.999762	0.768375	0.999984	0.999963	FALSE	0	2.42667	1.48375	0.364419	0.254144
XLOC_000157	Mllt4	29.5025	33.5498	29.8029	28.501	31.5628	31.2261	28.5433	21.1646	30.1152	35.5007	27.3386	27.5363	29.6617	29.4969	27.7208	23.3086	0.0295555	0.0813077	-0.124079	-0.0495011	-0.0893319	-0.0819191	-0.0420338	0.138585	0.999941	0.999748	0.999928	0.99991	0.999762	0.964698	0.999984	0.992842	FALSE	0	14.4869	5.48182	1.55005	1.68787
XLOC_000175	LOC100125364	13.6797	10.2958	9.51698	9.66902	8.80954	9.42697	8.6649	7.45961	14.2003	11.025	9.65178	10.1116	8.92848	9.1217	8.86592	8.25945	0.0535009	0.0978046	0.0200817	0.0639232	0.0191322	-0.0469847	0.032714	0.145096	0.999941	0.999748	0.999928	0.99991	0.999762	0.998623	0.999984	0.997748	FALSE	0	6.81941	1.5866	1.90733	3.97606
XLOC_000176	RGD1309374	13.5218	8.53643	9.94033	11.8212	11.1108	12.5702	12.0401	7.29341	15.1373	9.30056	9.35727	12.5292	10.9621	12.4743	11.4063	9.2562	0.16169	0.122312	-0.086311	0.0832338	-0.0192639	-0.0109612	-0.0773563	0.339683	0.999941	0.999748	0.999928	0.99991	0.999762	0.999648	0.999984	0.891543	FALSE	0	13.362	3.09035	3.78084	7.88159
XLOC_000177	D3ZT48_RAT	10.2049	7.90361	7.98331	10.7162	9.13358	11.0481	10.1638	15.9116	11.6694	8.02733	8.233	9.08374	8.57438	9.20421	11.217	13.4627	0.19171	0.0221306	0.0438898	-0.23604	-0.0901295	-0.260842	0.140927	-0.239473	0.999941	0.999748	0.999928	0.99991	0.999762	0.909402	0.999984	0.991379	FALSE	0	12.9287	3.29867	5.01587	10.4561
XLOC_000179	Fam120b	11.0883	8.67311	10.226	10.3138	9.63463	10.8577	8.39042	7.84628	10.744	10.203	10.0631	10.6298	10.353	10.5752	9.63347	8.41877	-0.0450938	0.231904	-0.022941	0.0431266	0.102719	-0.0376819	0.197118	0.100366	0.999941	0.999748	0.999928	0.99991	0.999762	0.999648	0.999984	0.999963	FALSE	0	0.650858	0.184476	3.71837	8.35758
XLOC_000180	Tbp	14.1683	15.3662	17.1834	17.0611	17.3424	18.0155	15.7344	12.0032	13.2799	15.0137	17.4614	17.8393	16.4919	16.8215	14.6533	11.8662	-0.0927461	-0.0332619	0.0230208	0.0639816	-0.0721195	-0.0983672	-0.102025	-0.0164235	0.999941	0.999748	0.999928	0.99991	0.999762	0.954958	0.999984	0.999963	FALSE	0	0.0547803	0.0155266	0.312962	0.703427
XLOC_000181	LOC100359636	3.96297	4.19326	4.32871	4.77292	5.12324	3.97637	5.72374	9.14225	4.07145	4.7176	4.37733	5.14654	4.05232	3.53671	5.50883	7.83529	0.0380142	0.166241	0.0157521	0.10658	-0.331027	-0.164651	-0.0542461	-0.219961	0.999941	0.999748	0.999928	0.99991	0.999762	0.999648	0.999984	0.997748	FALSE	0	0.0158095	0.00448096	0.0903202	0.203008
XLOC_000182	LOC100359636	0.384314	0.560854	0.554864	0.963669	0.518318	0.484418	0.852555	1.11898	1.0961	0.595185	0.548944	0.924564	0.531156	0.74036	0.440929	0.459842	1.30432	0.0730654	-0.0131013	-0.0540392	0.0296476	0.524007	-0.816363	-1.12258	0.999941	0.999748	0.999928	0.99991	0.999762	0.983664	0.999984	0.98687	FALSE	0	0.0140235	0.00397473	0.0801164	0.180073
XLOC_000183	Chd1	28.4632	28.0153	26.6321	22.093	24.3062	24.2529	15.152	4.12221	27.7693	31.7098	21.4222	20.8822	21.7555	20.5388	14.1893	6.93073	-0.0354809	0.178116	-0.312748	-0.0809387	-0.159251	-0.238734	-0.0940632	0.735676	0.999941	0.999748	0.999928	0.99991	0.999762	0.580335	0.999984	0.1005	FALSE	0	0.00096155	0.000272536	0.00549337	0.0123471
XLOC_000185	Riok2	27.6596	31.455	29.8694	29.9527	29.6082	28.3871	22.851	24.6742	26.8636	30.9991	28.2327	28.7798	29.4242	31.0596	22.5451	21.0643	-0.0419737	-0.0209958	-0.0810221	-0.0574339	-0.00896323	0.129368	-0.0193581	-0.227206	0.999941	0.999748	0.999928	0.99991	0.999762	0.843403	0.999984	0.897798	FALSE	0	0.153301	0.0652658	0	0
XLOC_000200	D3ZIZ2_RAT	4.52258	4.88529	4.32576	4.21746	4.24793	3.97077	3.68548	2.79747	4.01557	4.12435	4.60683	3.89459	3.57266	3.2149	4.17697	3.65762	-0.167606	-0.238948	0.0888305	-0.112135	-0.243503	-0.296336	0.176113	0.375025	0.999941	0.999748	0.999928	0.99991	0.999762	0.883289	0.999984	0.931568	FALSE	0	0	0	0	0
XLOC_000205	Ppp2r1a	113.017	102.957	104.804	107.407	104.593	105.119	108.865	131.242	112.754	96.9224	112.604	109.65	104.854	105.975	110.411	121.439	-0.00335821	-0.0870527	0.103469	0.0297903	0.00359217	0.0116894	0.0203252	-0.111909	0.999941	0.999748	0.999928	0.99991	0.999762	0.999648	0.999984	0.993195	FALSE	0	0	0	0	0
XLOC_000206	F1LQ39_RAT	4.25093	2.6774	3.39942	3.44604	3.53965	3.60241	3.44907	1.25294	4.51972	3.21479	3.21673	3.18668	3.12555	3.03628	3.03237	1.54283	0.0864816	0.255183	-0.0773543	-0.109578	-0.174255	-0.23941	-0.180186	0.280085	0.999941	0.999748	0.999928	0.99991	0.999762	0.825167	0.999984	0.993195	FALSE	0	0	0	0	0
XLOC_000212	-	173.179	369.604	405.058	334.489	714.192	492.22	625.504	314.617	728.368	331	238.413	649.852	447.273	347.043	524.972	664.952	2.07177	-0.159104	-0.764417	0.957943	-0.675036	-0.504066	-0.252734	1.07941	0.999941	0.999748	0.999928	0.99991	0.999762	0.980495	0.999984	0.927773	FALSE	0	0	0	0	0
XLOC_000214	-	4.34012	3.6101	4.40328	3.80964	4.11171	3.92157	2.52166	1.23606	4.85018	3.8076	4.3862	4.56916	3.00712	4.23885	4.08126	0.940028	0.156882	0.0748247	-0.00548224	0.256127	-0.438828	0.109554	0.673457	-0.361362	0.999941	0.999748	0.999928	0.99991	0.999762	0.998639	0.999984	0.997748	FALSE	0	3.19088e-06	1.08592e-06	0	0
XLOC_000215	Zfp51	3.8686	1.78349	2.25113	3.3565	2.9774	3.04116	2.2388	2.29815	4.34188	1.94604	2.67082	3.50772	3.0796	2.77313	2.40159	1.90961	0.16254	0.119426	0.236959	0.0617754	0.0471333	-0.128674	0.0970769	-0.255006	0.999941	0.999748	0.999928	0.99991	0.999762	0.979792	0.999984	0.973197	FALSE	0	1.04732e-05	3.56421e-06	0	0
XLOC_000216	F1LZ32_RAT	3.50176	2.31783	2.95746	2.97034	2.35149	1.88818	2.42967	4.41389	2.91302	1.56697	2.68374	2.66191	3.52269	2.83624	2.97153	2.50394	-0.257492	-0.536485	-0.135309	-0.152732	0.563402	0.562522	0.280008	-0.793675	0.999941	0.999748	0.999928	0.99991	0.999762	0.799831	0.999984	0.557061	FALSE	0	2.51017e-05	8.54258e-06	0	0
XLOC_000218	Zfp52	1.07228	0.956778	1.30964	1.43927	1.46452	1.6311	1.05438	0.881978	1.19766	1.12901	1.40429	1.58372	1.25153	1.38705	1.37898	0.806856	0.146595	0.217824	0.093756	0.129406	-0.211127	-0.219236	0.357484	-0.114817	0.999941	0.999748	0.999928	0.99991	0.999762	0.922175	0.999984	0.999963	FALSE	0	0.000312504	0.000106351	0	0
XLOC_000219	-	11.0348	10.1366	10.409	10.7326	11.777	10.5943	8.3414	5.27636	11.4494	10.9939	10.9144	11.9926	11.4165	10.1257	8.36587	5.24566	0.0527423	0.11603	0.0677655	0.158745	-0.0444681	-0.0646424	0.00417605	-0.00826166	0.999941	0.999748	0.999928	0.99991	0.999762	0.980882	0.999984	0.999963	FALSE	0	0.000600616	0.000204401	0	0
XLOC_000220	-	4.65972	2.09013	4.34852	4.02013	3.08493	1.20156	0.806752	0.590409	3.59852	3.4214	4.01751	4.28617	1.38689	1.29361	3.31246	0.500393	-0.363929	0.685133	-0.111553	0.0902719	-1.09896	0.0985851	1.91203	-0.201544	0.999941	0.999748	0.999928	0.99991	0.999762	0.999648	0.999984	0.999963	FALSE	0	0.00400956	0.00136453	0	0
XLOC_000221	-	12.7944	4.92443	8.37457	8.33345	5.89717	8.1631	9.87256	3.27412	8.33785	8.3596	5.89511	6.87111	9.43104	11.5025	8.0803	4.85875	-0.611797	0.75163	-0.499354	-0.274735	0.668352	0.489681	-0.28581	0.555465	0.999941	0.999748	0.999928	0.99991	0.999762	0.962723	0.999984	0.997748	FALSE	0	0.00467711	0.00159171	0	0
XLOC_000222	D4A813_RAT	3.18852	1.50459	2.12878	2.45579	2.14763	1.81947	1.87907	1.46376	3.40631	1.71915	2.4023	2.38271	2.54782	2.26949	1.92058	1.88602	0.0925151	0.18106	0.167001	-0.0418535	0.2364	0.303869	0.0299468	0.344861	0.999941	0.999748	0.999928	0.99991	0.999762	0.728593	0.999984	0.891543	FALSE	0	0.005083	0.00172984	0	0
XLOC_000223	RGD1565566	0.243689	0.376266	1.072	0.804504	0.535031	0.388036	0.415272	0.887289	0.255539	0.311443	1.00285	0.512243	0.175983	0.567066	0.221981	0.611863	0.0489041	-0.211075	-0.087736	-0.563023	-1.20225	0.450842	-0.678359	-0.471873	1	1	0.999928	0.99991	0.999762	0.983142	0.999984	0.997748	FALSE	0	0.00800992	0.00272593	0	0
XLOC_000224	-	11.0853	3.31635	3.45642	2.61499	2.83236	2.91535	3.60126	0.227858	7.00086	6.40832	4.92161	3.08745	4.0085	2.10192	2.42991	0.84395	-0.655538	0.929829	0.497724	0.231456	0.48655	-0.453563	-0.54893	1.52564	0.999941	0.999748	0.999928	0.99991	0.999762	0.980495	0.999984	0.991379	FALSE	0	0.136789	0.0465519	0	0
XLOC_000225	-	7.80775	4.63198	2.6815	2.93903	2.80778	2.91352	3.67013	1.41089	7.88964	4.90762	2.82894	3.06062	2.99392	3.18056	4.00883	1.98977	0.0148632	0.0816811	0.0745155	0.0565967	0.0895178	0.122492	0.124113	0.467946	0.999941	0.999748	0.999928	0.99991	0.999762	0.980495	0.999984	0.868914	FALSE	0	0.187943	0.0639606	0	0
XLOC_000226	-	5.66016	2.85961	4.4244	3.73243	2.99348	3.55685	2.15812	0.581033	6.16001	2.84152	2.79291	3.45174	3.65396	3.53504	1.90671	0.606996	0.120056	-0.00884523	-0.645205	-0.109733	0.279183	-0.00863021	-0.17029	0.0539773	0.999941	0.999748	0.999928	0.99991	0.999762	0.999648	0.999984	0.999963	FALSE	0	0.225635	0.076788	0	0
XLOC_000227	-	7.80104	3.59731	4.55132	3.5173	5.10303	5.34835	3.6294	1.17894	7.05881	4.24997	4.35424	4.75192	3.9612	5.00128	3.92506	1.21556	-0.142323	0.234529	-0.0624609	0.423643	-0.357446	-0.0949601	0.110067	0.0407285	0.999941	0.999748	0.999928	0.99991	0.999762	0.999648	0.999984	0.999963	FALSE	0	0.272555	0.0927556	0	0
XLOC_000233	LOC100364115	6.38472	4.39369	5.29348	5.86578	6.65626	6.39707	6.11296	5.95565	5.74574	5.09376	5.54267	6.21121	6.87475	6.16387	6.6574	5.5998	-0.149659	0.208879	0.0651615	0.0812059	0.0459167	-0.052735	0.121187	-0.0873705	0.999941	0.999748	0.999928	0.99991	0.999762	0.999648	0.999984	0.997748	FALSE	0	0.000367521	0.00013442	0	0
XLOC_000244	F1M3V8_RAT	6.96838	7.24679	8.72871	8.03551	7.12864	7.35605	6.23817	4.60717	7.30214	7.17365	8.07191	7.77153	7.29164	7.1227	6.81766	5.98407	0.0665628	-0.0144345	-0.111529	-0.0475887	0.0321703	-0.0458733	0.126218	0.370177	0.999941	0.999748	0.999928	0.99991	0.999762	0.998623	0.999984	0.686439	FALSE	0	0	0	0	0
XLOC_000253	Mboat7	37.0736	36.1764	33.8936	34.9758	35.9315	36.3567	35.4364	40.1305	35.4853	35.8154	36.1462	36.3006	41.3095	39.5817	39.781	38.5834	-0.062997	-0.0144287	0.0925666	0.0534862	0.200703	0.12229	0.166404	-0.0565751	0.999941	0.999748	0.999928	0.99991	0.999762	0.827314	0.999984	0.999963	FALSE	0	0	0	0	0
XLOC_000255	Leng1	8.4479	9.84037	8.22504	9.83941	8.72602	8.72361	10.0355	14.0798	7.89985	9.00413	9.62714	10.0752	8.84782	9.47743	9.71682	11.1214	-0.0955971	-0.126778	0.224558	0.033825	0.0197732	0.11827	-0.0460896	-0.337585	0.999941	0.999748	0.999928	0.99991	0.999762	0.980495	0.999984	0.9571	FALSE	0	0	0	0	0
XLOC_000256	Tfpt	23.7851	25.08	27.1092	27.6205	23.0145	20.2874	20.5726	26.1036	21.6038	24.8818	30.8813	27.8051	24.0835	23.7399	22.0261	25.3157	-0.138163	-0.0114009	0.187303	0.00957554	0.0652249	0.2257	0.0980293	-0.0440451	0.999941	0.999748	0.999928	0.99991	0.999762	0.732632	0.999984	0.999963	FALSE	0	0	0	0	0
XLOC_000257	Oscar	0.493422	1.00858	0.755737	0.496483	0.62055	0.695421	0.570495	0.415887	0.478432	0.81423	0.681917	0.45255	0.709487	0.588376	0.644528	0.391078	-0.036911	-0.278084	-0.130152	-0.110376	0.167909	-0.208522	0.1511	-0.0711029	0.999941	0.999748	0.999928	0.99991	0.999762	0.983798	0.999984	1	FALSE	0	0	0	0	0
XLOC_000260	RGD1562905	2.18878	2.2421	1.71544	1.95358	1.6194	1.78643	3.10405	4.52623	2.78756	1.89399	1.74936	1.80562	1.30817	1.881	1.70549	3.81395	0.335272	-0.232145	0.0267068	-0.107881	-0.288084	0.0705703	-0.827506	-0.241212	0.999941	0.999748	0.999928	0.99991	0.999762	0.999648	0.999984	0.997748	FALSE	0	0	0	0	0
XLOC_000266	Zfp418	5.89837	4.17472	4.80915	4.93649	4.4559	4.37011	3.37598	2.05257	6.53696	4.24055	4.67974	5.01417	4.11124	4.07383	3.62619	2.91807	0.145952	0.0220479	-0.0385411	0.0220815	-0.113491	-0.0989385	0.100281	0.487566	0.999941	0.999748	0.999928	0.99991	0.999762	0.983664	0.999984	0.743002	FALSE	0	5.32081e-08	1.79501e-08	0.000176434	0.000720338
XLOC_000267	Hiat1-ps1	10.8188	9.49996	11.6171	10.566	10.4365	11.6491	9.9174	4.51501	11.3711	10.613	10.3198	11.6326	11.258	11.1669	9.76642	5.51602	0.0711894	0.158262	-0.169288	0.137504	0.108313	-0.0604596	-0.0219095	0.283214	0.999941	0.999748	0.999928	0.99991	0.999762	0.990738	0.999984	0.931675	FALSE	0	1.80832e-06	6.10047e-07	0.00599623	0.0244812
XLOC_000268	Zfp772	4.1754	3.29123	4.26319	4.69213	3.7057	3.2139	2.92102	3.35714	4.80223	2.93333	4.4417	4.77071	3.46309	3.57098	3.2501	2.84988	0.197379	-0.160906	0.0578491	0.023465	-0.0950329	0.147635	0.149168	-0.228923	0.999941	0.999748	0.999928	0.99991	0.999762	0.979506	0.999984	0.984712	FALSE	0	2.69505e-06	9.09192e-07	0.00893658	0.0364859
XLOC_000276	Zfp787	14.0481	16.2388	17.1225	16.4309	13.6007	14.4154	16.4962	18.2807	14.0117	16.3586	16.4137	16.5061	14.3649	14.6906	14.8727	17.8074	-0.00371653	0.0105396	-0.0606312	0.00654802	0.0783067	0.0270962	-0.148519	-0.0376358	0.999941	0.999748	0.999928	0.99991	0.999762	0.999648	0.999984	0.999963	FALSE	0	7.65198	0.770996	6.99009	6.77246
XLOC_000284	Rasl2-9	1.98167	2.47788	2.55151	2.64904	2.70272	2.72137	2.03823	2.3029	1.75729	2.20422	2.77587	2.563	2.93832	2.77795	1.89264	1.73215	-0.164542	-0.161907	0.117184	-0.0458755	0.116446	0.0286457	-0.101736	-0.391239	0.999941	0.999748	0.999928	0.99991	0.999762	0.999648	0.999984	0.936247	FALSE	0	0.0633725	0.0263092	5.29272	6.13439
XLOC_000286	Zfp865	4.81655	4.57793	4.8148	4.47977	4.66389	4.72401	4.23513	4.34656	4.9167	4.9943	4.67391	4.49368	4.43701	4.58286	4.30571	4.39566	0.0290924	0.123014	-0.0419613	0.00437521	-0.0703983	-0.042843	0.0232993	0.0158433	0.999941	0.999748	0.999928	0.99991	0.999762	0.986752	0.999984	0.999963	FALSE	0	0.361113	0.149917	3.56063	4.12514
XLOC_000287	Fiz1	12.5354	15.4047	14.3569	13.2155	13.1534	12.4913	14.7331	18.4149	13.0778	14.2291	14.0869	13.6713	13.8177	13.2336	13.0365	14.1428	0.0606382	-0.113758	-0.0271988	0.0485582	0.0705583	0.0826391	-0.175239	-0.378454	0.999941	0.999748	0.999928	0.99991	0.999762	0.979792	0.999984	0.655581	FALSE	0	0.581383	0.241362	2.2167	2.56798
XLOC_000291	Isoc2b	11.891	12.5652	14.1725	16.7652	16.2113	16.3639	18.4411	23.615	13.1965	11.9546	14.7908	17.5336	15.5675	17.6859	20.2993	20.8216	0.149095	-0.0712861	0.0611832	0.0642776	-0.0580968	0.111428	0.137793	-0.180807	0.999941	0.999748	0.999928	0.99991	0.999762	0.963334	0.999984	0.973197	FALSE	0	6.59383	2.73744	0.288834	0.331626
XLOC_000293	Ube2s	403.504	459.135	460.216	448.552	474.826	520.913	413.403	512.589	373.294	430.005	489.06	468.451	505.892	550.973	376.693	389.263	-0.112242	-0.0945437	0.0876818	0.0626092	0.0914118	0.0809241	-0.134126	-0.396968	0.999941	0.999748	0.999928	0.99991	0.999762	0.930911	0.999984	0.232578	FALSE	0	2.53356	1.05081	0.352754	0.399432
XLOC_000299	Hspbp1	45.015	50.9501	56.6152	51.9501	41.7685	43.4944	32.1331	46.2446	42.2773	50.2394	57.3025	51.7751	43.0067	48.2466	36.8303	39.0597	-0.0903155	-0.0202258	0.0173781	-0.00485872	0.0420469	0.149272	0.196262	-0.243032	0.999941	0.999748	0.999928	0.99991	0.999762	0.844669	0.999984	0.868914	FALSE	0	0.661108	0.25684	4.46944	5.03531
XLOC_000300	Ppp6r1	39.9024	43.9266	43.0147	41.3797	39.6112	40.1992	41.6566	42.8912	39.6138	42.1539	42.7219	40.6625	41.0609	42.3966	45.3407	42.9116	-0.0104461	-0.0592909	-0.00983103	-0.0251629	0.0517286	0.0765962	0.121981	0.000684419	0.999941	0.999748	0.999928	0.99991	0.999762	0.947344	0.999984	0.999996	FALSE	0	0.926109	0.355211	7.41628	8.3551
XLOC_000301	Tmem86b	2.88969	3.34736	4.34494	4.64342	2.19944	2.04455	2.29255	1.52016	2.42962	3.25496	5.93671	5.84784	2.86138	3.36978	5.77591	3.27625	-0.241075	-0.0391964	0.441599	0.326438	0.364987	0.694169	1.29626	1.05929	0.999941	0.999748	0.999928	0.99991	0.999762	0.344296	0.0381128	0.14495	TRUE	1.29626	1.48509	0.566072	12.4315	13.9556
XLOC_000307	Ppp1r12c	34.4043	47.007	51.2388	52.2191	46.0372	44.3413	49.8806	58.6915	32.1804	40.7583	52.5065	51.4321	47.3772	46.7317	49.0144	50.8108	-0.0961177	-0.205312	0.0351915	-0.0218663	0.0413044	0.0755844	-0.0252221	-0.207636	0.999941	0.999748	0.999928	0.99991	0.999762	0.962723	0.999984	0.926643	FALSE	0	13.2677	5.03954	1.27076	1.42656
XLOC_000308	Rdh13	7.78962	4.35847	5.18766	5.85987	5.22254	5.09723	3.81298	3.78208	7.57669	4.43224	5.05744	6.16032	5.36524	5.57525	4.15851	4.34074	-0.0394714	0.0236755	-0.0359743	0.0709555	0.03817	0.126941	0.122081	0.19397	0.999941	0.999748	0.999928	0.99991	0.999762	0.949654	0.999984	0.98522	FALSE	0	4.54856	1.72771	0.435655	0.489067
XLOC_000311	Cdc42ep5	135.658	196.49	253.754	271.29	243.318	203.252	110.923	185.333	122.7	160.755	224.705	233.697	211.882	196.285	107.882	136.533	-0.144727	-0.289429	-0.175325	-0.215111	-0.199494	-0.0502944	-0.0400677	-0.440592	0.999941	0.999748	0.999928	0.99991	0.999762	0.999648	0.999984	0.924822	FALSE	0	32.0135	10.7251	3.2217	3.04336
XLOC_000319	D4A785_RAT	0.729146	0.820726	1.12204	0.947892	0.595676	0.867874	0.577343	0.200833	0.730578	0.816877	0.914582	0.78368	0.694916	0.884839	0.659394	0.35028	0.0024895	-0.00604368	-0.268406	-0.245894	0.192387	0.0250686	0.164962	0.58186	0.999941	0.999748	0.999928	0.99991	0.999762	0.999648	0.999984	1	FALSE	0	9.79429e-08	9.74299e-09	0	0
XLOC_000332	Znf606	4.18567	2.51002	2.74959	2.71266	3.13474	3.03499	2.52264	0.880432	4.32869	2.70443	2.76859	3.35212	3.30542	2.89617	2.52574	1.39485	0.0473592	0.103647	0.00958742	0.295547	0.074183	-0.0653414	0.00170428	0.608511	0.999941	0.999748	0.999928	0.99991	0.999762	0.998623	0.999984	0.601098	FALSE	0	0.00288573	0.001098	0.00273964	0.00408421
XLOC_000334	Zfp110	16.523	11.5475	11.5132	12.8443	12.2957	10.8335	13.9453	15.2253	16.2087	10.3189	11.8689	13.0299	11.9804	12.1491	15.3409	15.04	-0.027539	-0.160817	0.043525	0.020539	-0.0371715	0.16392	0.136669	-0.0175501	0.999941	0.999748	0.999928	0.99991	0.999762	0.867406	0.999984	0.999963	FALSE	0	0.0836965	0.0318461	0.0794594	0.118457
XLOC_000335	LOC100360337	6.10223	4.52738	5.50872	4.81478	4.31277	5.03772	3.99131	3.75686	5.52468	5.19364	5.08775	5.13199	4.53689	4.88027	4.66001	3.81579	-0.141016	0.194065	-0.112563	0.0902329	0.0714729	-0.0449043	0.218402	0.0218766	0.999941	0.999748	0.999928	0.99991	0.999762	0.999648	0.999984	0.999963	FALSE	0	0.244241	0.0929326	0.231877	0.345678
XLOC_000336	LOC100360280	4.69973	6.19901	4.91631	4.77731	5.64835	4.89514	4.15715	3.8041	4.76625	6.03765	5.0395	4.85559	5.6926	4.62218	3.70189	3.685	0.0198572	-0.0374387	0.0350015	0.0229712	0.0110631	-0.0810721	-0.163171	-0.0446967	0.999941	0.999748	0.999928	0.99991	0.999762	0.982131	0.999984	0.999963	FALSE	0	0.349085	0.132825	0.331413	0.494066
XLOC_000337	Rps5	1179.89	1066.05	1010.95	992.593	789.151	846.19	1288.87	1965.06	1161.22	1070.68	1070.55	1015.09	840.969	884.777	1037.42	1606.79	-0.0230091	0.00625167	0.0826326	0.0323302	0.09174	0.0643248	-0.31308	-0.290376	0.999941	0.999748	0.999928	0.99991	0.999762	0.972901	0.999984	0.779482	FALSE	0	0.543678	0.206867	0.516155	0.769475
XLOC_000340	Ube2m	51.9147	57.8094	55.8569	59.3516	49.2746	47.8461	59.5907	91.9629	52.8669	54.5764	60.5134	59.2527	51.9588	52.73	62.024	80.5029	0.0261717	-0.0828793	0.115321	-0.00240198	0.076373	0.139944	0.0576446	-0.191788	0.999941	0.999748	0.999928	0.99991	0.999762	0.865538	0.999984	0.997748	FALSE	0	1.69663	0.645557	1.61074	2.40126
XLOC_000341	Zbtb45	9.14704	6.83664	6.49706	7.02982	7.06896	6.7413	6.29411	6.72025	8.86468	6.75012	6.94303	7.26519	7.17662	7.36533	5.34764	5.94449	-0.0447395	-0.0181078	0.094373	0.0468571	0.0215046	0.125936	-0.231112	-0.174204	0.999941	0.999748	0.999928	0.99991	0.999762	0.972606	0.999984	0.993195	FALSE	0	2.88626	1.09821	2.74015	4.08497
XLOC_000350	Lig1	41.0643	63.0634	59.5968	55.6236	59.512	55.255	44.1343	45.8106	40.0141	64.367	61.7195	57.8326	60.3702	54.8216	41.8441	40.6112	-0.0372843	0.029472	0.0504084	0.0560869	0.0206216	-0.01134	-0.0766976	-0.173402	0.999941	0.999748	0.999928	0.99991	0.999762	0.999648	0.999984	0.927773	FALSE	0	10.7491	2.74132	0.265437	0.450051
XLOC_000354	Srp72	5.48331	4.20687	4.36964	4.36327	4.37437	4.43302	5.07199	5.32528	5.28182	4.12786	4.05515	4.09117	4.17368	4.54684	5.45414	5.87142	-0.0530265	-0.0267122	-0.105258	-0.090748	-0.0662057	0.0357774	0.102844	0.138376	0.999941	0.999748	0.999928	0.99991	0.999762	0.999648	0.999984	0.995988	FALSE	0	1.25084e-05	3.57941e-06	6.84378e-06	4.26077e-06
XLOC_000355	-	14.6095	3.92989	16.6535	17.9881	20.5212	15.3991	33.9063	28.2549	7.90442	10.8539	11.9674	13.3765	6.98595	14.6679	20.2695	67.9237	-0.877879	1.44263	-0.473348	-0.424595	-1.5411	-0.0697198	-0.739391	1.26244	0.999941	0.999748	0.999928	0.99991	0.999762	0.999648	0.999984	0.888053	FALSE	0	9.93028	2.84166	5.45011	3.3933
XLOC_000358	LOC100360843	316.411	304.512	270.141	281.63	226.9	213.718	335.567	611.926	313.261	282.722	314.305	301.046	232.962	222.481	271.321	476.265	-0.01443	-0.107078	0.218378	0.0961499	0.0380215	0.0579471	-0.306498	-0.361526	0.999941	0.999748	0.999928	0.99991	0.999762	0.980495	0.999984	0.36015	FALSE	0	0.00123628	0.000353905	1.15038	2.26786
XLOC_000360	Napa	67.2947	71.2738	70.7518	73.2576	64.4863	65.522	70.9437	92.4677	68.1795	63.9482	74.5583	74.5825	68.8525	70.9266	79.48	81.9485	0.0188174	-0.156237	0.0754982	0.0258238	0.0943747	0.11418	0.163699	-0.174032	0.999941	0.999748	0.999928	0.99991	0.999762	0.859433	0.999984	0.936716	FALSE	0	4.22993e-05	1.6672e-05	8.92376	12.1005
XLOC_000361	Kptn	9.69995	11.1541	12.5995	13.1749	10.8533	10.3647	7.35899	9.51415	8.46209	10.6169	13.9995	13.9304	12.0067	11.2326	8.81875	7.97074	-0.194811	-0.070563	0.150872	0.0798551	0.14444	0.114948	0.257861	-0.252458	0.999941	0.999748	0.999928	0.99991	0.999762	0.965038	0.999984	0.932455	FALSE	0	3.36658e-05	1.66926e-05	5.85256	7.94134
XLOC_000364	LOC678741	20.8967	15.0939	18.297	18.6854	18.682	18.8806	19.2632	18.4885	20.2153	16.3381	15.9012	17.5472	17.7348	17.2939	18.3323	18.5575	-0.0475959	0.113551	-0.20129	-0.0901725	-0.0746557	-0.125944	-0.0710813	0.00534533	0.999941	0.999748	0.999928	0.99991	0.999762	0.846782	0.999984	0.999963	FALSE	0	0.000564021	0.000528771	4.75859	7.04772
XLOC_000365	Tmem160	27.2905	29.3568	36.1347	37.0951	27.8457	34.8685	25.8379	34.6244	27.7745	30.4046	37.0874	36.322	32.9837	38.8576	30.8993	29.5794	0.0252703	0.0504261	0.0374419	-0.0303024	0.243494	0.155849	0.257174	-0.226488	0.999941	0.999748	0.999928	0.99991	0.999762	0.850928	0.999984	0.927773	FALSE	0	0.00181767	0.0017049	5.87229	8.32688
XLOC_000368	Ap2s1	110.602	130.1	156.348	173.217	150.561	140.32	125.6	157.144	105.448	118.572	173.981	180.446	158.33	166.6	138.546	137.626	-0.068782	-0.13375	0.154076	0.0589533	0.0725395	0.247506	0.141421	-0.191204	0.999941	0.999748	0.999928	0.99991	0.999762	0.203474	0.999984	0.919399	FALSE	0	2.11172	1.98081	0.271698	0.340414
XLOC_000369	Slc1a5	4.78549	7.11536	8.34511	8.00193	6.08633	5.57461	6.09621	6.36305	4.15598	7.17156	8.03898	7.35845	6.67607	6.60641	5.98624	5.68831	-0.199012	0.0111935	-0.0532682	-0.11939	0.131365	0.241019	-0.0258348	-0.159073	0.999941	0.999748	0.999928	0.99991	0.999762	0.944977	0.999984	0.997748	FALSE	0	4.88546	4.58261	0.58945	0.734426
XLOC_000370	Strn4	39.0456	40.7432	40.876	41.7816	40.8291	39.7247	41.7227	49.0488	39.4775	38.7741	40.7664	42.9841	41.3787	41.7664	43.2686	45.2687	0.0158303	-0.0712866	-0.003864	0.040839	0.0192437	0.0721294	0.0523647	-0.115459	0.999941	0.999748	0.999928	0.99991	0.999762	0.973468	0.999984	0.993195	FALSE	0	4.52085	4.42285	1.04643	1.30256
XLOC_000387	LOC680058	20.5493	18.233	17.5642	18.3522	23.5756	20.8128	19.6593	7.2522	21.9718	13.6657	18.1151	20.9097	22.5946	17.7439	16.7186	12.6375	0.0961114	-0.413365	0.0443065	0.187263	-0.0610519	-0.228955	-0.232474	0.792834	0.999941	0.999748	0.999928	0.99991	0.999762	0.899102	0.999984	0.385124	FALSE	0	0.278345	0.153358	0.00356187	0.00288081
XLOC_000393	Mypop	2.07019	2.43283	2.63231	2.58454	2.39967	2.20648	2.95409	3.83105	1.71833	2.25841	2.483	2.3384	2.25289	2.21513	3.11659	3.03448	-0.255207	-0.102936	-0.0810735	-0.13874	-0.0873038	0.00540042	0.0747895	-0.326689	0.999941	0.999748	0.999928	0.99991	0.999762	0.999648	0.999984	0.969909	FALSE	0	8.75394	4.8231	0.112005	0.090588
XLOC_000394	Irf2bp1	46.2295	37.8754	29.2448	28.161	26.3929	30.0297	30.8773	41.729	45.8596	34.8617	28.9643	25.4381	25.8259	26.3923	30.1514	35.794	-0.0115649	-0.11929	-0.0138567	-0.146161	-0.0312117	-0.185613	-0.0342095	-0.220761	0.999941	0.999748	0.999928	0.99991	0.999762	0.560878	0.999984	0.86991	FALSE	0	11.3467	6.2516	0.145179	0.117418
XLOC_000395	Sympk	46.4888	59.2803	62.5278	60.8866	62.5836	62.9532	60.8998	64.7478	45.6985	54.0257	59.5184	55.332	59.6809	60.299	58.2587	57.9799	-0.0246828	-0.133671	-0.0710455	-0.137773	-0.0684034	-0.0620449	-0.0638568	-0.159019	0.999941	0.999748	0.999928	0.99991	0.999762	0.971364	0.999984	0.955094	FALSE	0	8.66514	4.77429	0.215367	0.174186
XLOC_000397	Dmwd	15.9562	17.3366	16.5998	14.8479	15.071	15.8215	19.1008	26.2948	16.4157	16.859	16.5312	14.4932	14.758	15.0916	18.3493	23.0976	0.0407076	-0.0400677	-0.00593856	-0.0346465	-0.0300763	-0.0677024	-0.0576003	-0.186278	0.999941	0.999748	0.999928	0.99991	0.999762	0.980495	0.999984	0.947262	FALSE	0	2.99184	1.64902	0.629223	0.508905
XLOC_000398	D4A0F0_RAT	5.01842	10.1158	5.70063	4.70814	5.65217	6.43237	7.78991	7.81737	4.128	9.95374	5.40431	4.4195	5.85284	6.26632	8.07129	7.98957	-0.275723	-0.0230699	-0.0756479	-0.0893157	0.0494718	-0.0371468	0.050555	0.0310417	0.999941	0.999748	0.999928	0.99991	0.999762	0.999648	0.999984	0.999963	FALSE	0	2.5291	1.39419	0.747359	0.604452
XLOC_000399	D3ZUS2_RAT	10.4848	12.8278	11.8064	10.5643	10.8253	10.5749	16.6888	23.5027	10.5902	12.3882	11.3846	10.6192	11.0055	10.0664	15.963	20.5106	0.0142948	-0.0499112	-0.0520367	0.00740797	0.0236015	-0.0704137	-0.0637578	-0.195565	0.999941	0.999748	0.999928	0.99991	0.999762	0.980495	0.999984	0.926643	FALSE	0	2.0132	1.11016	0.946722	0.765693
XLOC_000400	Fbxo46	6.94151	8.50998	7.35418	7.2273	7.17069	7.03152	8.59709	8.3541	6.91383	8.18975	7.64718	7.09237	7.07165	6.84955	8.05698	7.89337	-0.00568237	-0.0546813	0.0556216	-0.0268144	-0.0197872	-0.03729	-0.0924976	-0.0808473	0.999941	0.999748	0.999928	0.99991	0.999762	0.999648	0.999984	0.999963	FALSE	0	1.18237	0.653201	1.6894	1.36635
XLOC_000401	Snrpd2	295.234	303.003	355.665	372.131	310.957	337.906	390.998	479.464	316.22	296.23	387.299	385.917	329.731	360.319	340.681	395.562	0.0990373	-0.0326034	0.122896	0.0524662	0.084548	0.0926262	-0.198685	-0.277455	0.999941	0.999748	0.999928	0.99991	0.999762	0.910916	0.999984	0.666442	FALSE	0	0.765994	0.425142	2.97318	2.40466
XLOC_000402	Eml2	28.2299	22.7211	26.8437	27.8942	24.4393	28.9367	27.1561	34.1701	28.0188	25.1171	26.7848	28.7379	26.5343	27.93	29.0018	34.9972	-0.0107905	0.144034	-0.00315724	0.0428382	0.118191	-0.0509058	0.0945292	0.0344055	0.999941	0.999748	0.999928	0.99991	0.999762	0.987566	0.999984	0.999963	FALSE	0	0.597116	0.334682	5.43691	4.39728
XLOC_000405	Opa3	10.7346	17.0027	18.0165	16.5429	15.0078	15.1816	13.9467	15.3449	10.1583	15.0165	17.6501	16.2876	15.6726	15.8518	15.1271	14.559	-0.0788542	-0.1781	-0.0294771	-0.0223023	0.0621269	0.0619236	0.11641	-0.0753438	0.999941	0.999748	0.999928	0.99991	0.999762	0.980495	0.999984	0.997748	FALSE	0	0.858932	0.48985	15.8516	12.8205
XLOC_000406	Rtn2	1.49319	1.1091	1.76802	1.85074	1.3951	1.56453	4.49214	5.79186	1.66291	0.984588	1.98748	2.07034	1.52399	1.80519	4.6647	5.50218	0.14604	-0.156786	0.160252	0.1539	0.119301	0.19482	0.0532188	-0.0727348	0.999941	0.999748	0.999928	0.99991	0.999762	0.980495	0.999984	0.999963	FALSE	0	2.59824	1.48899	5.51558	4.81043
XLOC_000407	Ercc1	19.3515	19.0565	16.7876	16.5289	12.7299	13.0046	11.9808	16.7543	16.5342	16.3158	16.8959	16.4134	13.7762	12.6178	13.0912	15.1354	-0.225729	-0.222749	0.00922245	-0.0100555	0.113103	-0.0432242	0.12686	-0.145689	0.999941	0.999748	0.999928	0.99991	0.999762	0.999648	0.999984	0.997748	FALSE	0	7.92952	4.54632	3.40216	3.91574
XLOC_000408	LOC686781	12.1445	10.9878	7.77633	6.93892	6.80718	6.97677	12.6258	15.762	12.6812	9.44203	7.41154	6.30906	6.425	5.26892	11.6394	14.7222	0.0618894	-0.216605	-0.0684148	-0.135241	-0.0821189	-0.398459	-0.116398	-0.0978151	0.999941	0.999748	0.999928	0.99991	0.999762	0.735588	0.999984	0.998504	FALSE	0	10.2482	5.75789	3.86348	4.97381
XLOC_000409	Ckm	0.367314	0.807894	0.50886	0.527866	0.539979	0.678249	0.403537	1.01188	0.653497	0.729501	0.791656	0.59641	0.519693	0.547603	0.46551	0.675222	0.68921	-0.13028	0.550377	0.14948	-0.0464709	-0.265122	0.167455	-0.52032	0.999941	0.999748	0.999928	0.99991	0.999762	0.999648	0.999984	0.999963	FALSE	0	11.5011	6.05225	5.57829	7.76089
XLOC_000411	Trappc6a	46.7999	32.9114	27.4145	26.9316	21.0719	22.9622	34.0341	64.8861	41.9857	33.8251	29.6708	29.179	19.7792	24.6054	33.2656	60.2736	-0.156255	0.0393887	0.113706	0.115219	-0.090891	0.0992963	-0.0328523	-0.106213	0.999941	0.999748	0.999928	0.99991	0.999762	0.997992	0.999984	0.999963	FALSE	0	6.47366	3.58337	3.06313	4.30665
XLOC_000412	-	33.1953	29.2662	23.7292	27.3431	28.1953	20.3114	22.5721	23.0703	20.7861	37.8387	23.0419	32.5808	27.5907	21.2919	23.8805	41.1883	-0.672775	0.369514	-0.0422232	0.252	-0.0311609	0.0676895	0.0809437	0.833456	0.999941	0.999748	0.999928	0.99991	0.999762	0.999648	0.999984	0.999963	FALSE	0	6.39264	3.61589	3.11804	4.37067
XLOC_000413	Nkpd1	2.61319	2.57743	2.59686	2.54262	3.21135	3.42294	3.23519	3.83681	2.51636	2.65743	2.39224	2.63511	3.54946	2.90814	2.68185	3.43953	-0.052429	0.0424754	-0.113838	0.0496299	0.140264	-0.227908	-0.261724	-0.153469	0.999941	0.999748	0.999928	0.99991	0.999762	0.983142	0.999984	0.999963	FALSE	0	6.42907	3.67111	3.17752	4.44833
XLOC_000414	Ercc2	15.8854	18.057	16.4306	16.5166	18.3206	18.3728	13.3896	16.9195	15.4817	17.2998	16.6957	17.3138	20.1085	19.3838	13.5761	15.615	-0.0369022	-0.0614551	0.0229528	0.0676058	0.133642	0.0768725	0.0198093	-0.115046	0.999941	0.999748	0.999928	0.99991	0.999762	0.963334	0.999984	0.997748	FALSE	0	7.51055	4.49137	3.95635	5.5056
XLOC_000416	Zfp180	23.7572	28.6349	28.8196	27.9616	29.5259	28.4294	24.6709	21.3107	24.3969	28.1794	29.2291	27.2495	29.5724	29.6193	23.2465	20.6419	0.0381745	-0.0230525	0.0202852	-0.0370828	0.00226264	0.0589507	-0.08544	-0.0457839	0.999941	0.999748	0.999928	0.99991	0.999762	0.980495	0.999984	0.999963	FALSE	0	2.09062	0.587343	0.969762	0.980621
XLOC_000417	Zfp112	1.36575	0.528085	0.658017	0.716433	0.888073	0.722082	0.769908	1.02356	1.10638	0.680749	0.600907	0.787019	0.751575	0.661808	0.771979	0.869977	-0.280955	0.313899	-0.113007	0.119631	-0.214484	-0.109855	0.00343056	-0.212055	0.999941	0.999748	0.999928	0.99991	0.999762	0.990198	0.999984	0.993753	FALSE	0	1.35496	0.374818	0.594197	0.600851
XLOC_000418	Zfp235	2.19632	1.36468	1.34145	1.35992	1.34675	1.30861	1.36743	1.44436	2.44828	1.09462	1.40888	1.54185	1.10085	1.24907	1.42726	1.34919	0.1502	-0.294034	0.0659573	0.169433	-0.26876	-0.062307	0.057654	-0.0917623	0.999941	0.999748	0.999928	0.99991	0.999762	0.999648	0.999984	0.999963	FALSE	0	0.975083	0.261526	0.37943	0.383679
XLOC_000419	LOC100361247	4.94515	3.36392	4.027	4.23762	3.742	3.52125	3.99857	4.37684	4.62659	3.31466	3.95429	3.79417	3.73941	3.02944	4.38732	4.41251	-0.0940974	-0.0206637	-0.0256442	-0.155588	-0.000972889	-0.210583	0.130733	0.0114494	0.999941	0.999748	0.999928	0.99991	0.999762	0.944957	0.999984	0.999963	FALSE	0	1.50955	0.313332	0.0500845	0.0506453
XLOC_000420	Hmg1l1	28.8747	34.376	32.3626	32.6252	40.9851	41.7761	30.7466	22.8495	29.1008	35.2541	35.3768	35.0985	42.937	39.6013	31.4618	22.2979	0.0112142	0.0362851	0.128097	0.105112	0.0669622	-0.0769408	0.033068	-0.0350992	0.999941	0.999748	0.999928	0.99991	0.999762	0.972606	0.999984	0.999963	FALSE	0	1.99191	0.408455	0.0367461	0.0371575
XLOC_000423	Kcnn4	1.32332	0.928358	0.666484	0.452448	0.332946	0.520802	1.06718	1.2417	1.24724	1.2483	0.956209	0.879611	0.633348	0.541883	0.660504	0.938326	-0.0792532	0.390799	0.462568	0.82637	0.760311	0.0481771	-0.617999	-0.369803	0.999941	0.999748	0.999928	0.99991	0.999762	0.999648	0.999984	0.997748	FALSE	0	2.07837	0.515211	0.00205571	0.00207873
XLOC_000424	Smg9	15.343	20.0169	19.1144	19.6889	17.8057	17.336	17.5845	20.6695	14.9153	18.7339	20.2662	19.2909	18.2737	17.7403	18.4479	18.5675	-0.0405197	-0.0950762	0.0839889	-0.0293117	0.0372233	0.0330708	0.0687704	-0.153938	0.999941	0.999748	0.999928	0.99991	0.999762	0.999648	0.999984	0.991379	FALSE	0	1.706	0.521159	0.00114763	0.00116048
XLOC_000425	Plaur	1.61564	1.05646	1.25988	1.12594	0.721035	0.798	0.835389	0.793018	2.09244	1.22353	1.26303	1.18827	0.86051	0.833948	0.934601	0.773232	0.353791	0.194676	0.00333797	0.0715466	0.226357	0.0566268	0.145436	-0.0323243	0.999941	0.999748	0.999928	0.99991	0.999762	0.999648	0.999984	0.999963	FALSE	0	3.19637	1.31174	0.000308313	0.000311766
XLOC_000427	Zfp428	9.54666	10.9534	10.289	10.7228	9.3253	9.1698	10.6862	17.3819	10.1835	10.8239	10.8567	10.1699	8.65822	8.23503	8.81515	13.7406	0.0922299	-0.0170022	0.0767566	-0.0756517	-0.105901	-0.153351	-0.274856	-0.336956	0.999941	0.999748	0.999928	0.99991	0.999762	0.979792	0.999984	0.911269	FALSE	0	15.3556	6.65424	5.81205e-05	5.88275e-05
XLOC_000428	Irgq	7.92933	7.05866	6.67606	6.34879	5.9216	5.7487	6.89297	5.89074	7.48952	7.18042	6.1928	6.29974	5.66301	5.86568	6.63651	5.50725	-0.081271	0.0243321	-0.106745	-0.0110152	-0.0633244	0.0285706	-0.053904	-0.0954408	0.999941	0.999748	0.999928	0.99991	0.999762	0.999648	0.999984	0.997748	FALSE	0	16.2848	9.32885	3.55186e-05	3.6014e-05
XLOC_000429	Xrcc1	32.3069	29.6793	24.1716	25.7588	29.2298	29.8113	39.4482	57.5224	32.9992	27.6507	24.3587	26.2725	29.7075	31.3007	38.1554	49.1425	0.0304953	-0.101786	0.0110785	0.028379	0.0233081	0.0701061	-0.0479486	-0.226726	0.999941	0.999748	0.999928	0.99991	0.999762	0.979792	0.999984	0.914144	FALSE	0	11.5134	6.59549	2.52019e-05	2.56245e-05
XLOC_000430	Ethe1	4.29694	6.12952	6.0793	7.18883	5.45446	5.35287	4.43783	7.20681	5.48717	5.77563	7.16418	8.03385	7.12388	6.14085	4.99835	6.01172	0.345618	-0.0843775	0.233357	0.158251	0.379127	0.194727	0.168028	-0.257663	0.999941	0.999748	0.999928	0.99991	0.999762	0.94873	0.999984	0.969909	FALSE	0	5.02852	2.88046	1.1341e-05	1.17941e-05
XLOC_000431	Phldb3	3.08119	2.3602	3.06859	3.74896	2.72485	2.35467	4.65613	4.98811	3.97554	2.53847	4.26276	3.6122	3.28799	3.43877	4.44175	4.80654	0.357425	0.100926	0.4614	-0.0521942	0.262255	0.527719	-0.0665399	-0.0524238	0.999941	0.999748	0.999928	0.99991	0.999762	0.738451	0.999984	0.999963	FALSE	0	3.59124	2.05704	8.38323e-06	8.93479e-06
XLOC_000434	Ceacam10	1.26006	1.04859	1.32463	1.18937	1.37882	1.37724	1.06348	0.460638	1.4599	0.950647	1.201	1.82085	1.29483	2.08904	1.35803	1.20785	0.197783	-0.128586	-0.130966	0.575079	-0.0843572	0.567394	0.325574	1.22206	0.999941	0.999748	0.999928	0.99991	0.999762	0.846309	0.999984	0.700967	FALSE	0	0.361359	0.198991	2.10076e-05	3.72744e-05
XLOC_000437	Rps19	2179.23	2103.79	1814.24	1888.68	1492.73	1435.82	2390.79	4102.85	2165.11	1912.54	2064.54	1968.46	1552.89	1557.56	1876.19	3318.92	-0.00937771	-0.137494	0.186445	0.059686	0.0569987	0.117405	-0.349665	-0.305904	0.999941	0.999748	0.999928	0.99991	0.999762	0.776323	0.999984	0.7066	FALSE	0	2.18641	1.18518	0.000174668	0.000311285
XLOC_000439	Arhgef1	31.5024	39.2623	40.2971	41.6432	36.8796	36.5419	40.6051	44.4263	31.2539	37.1879	40.7458	39.3203	36.5016	36.5486	40.7307	41.3119	-0.0113892	-0.078107	0.015936	-0.0826024	-0.0148229	0.000263774	0.00444474	-0.104612	0.999941	0.999748	0.999928	0.99991	0.999762	0.999774	0.999984	0.997748	FALSE	0	4.19701	2.27453	0.000336664	0.000599988
XLOC_000440	Zfp574	5.34996	5.23458	4.55003	3.95674	4.12232	3.9881	4.11396	5.50814	5.395	5.20064	4.37895	3.95612	4.68685	4.22555	4.26407	5.33135	0.0118738	-0.00920813	-0.0540795	-0.000220507	0.181041	0.0814531	0.0504976	-0.0462115	0.999941	0.999748	0.999928	0.99991	0.999762	0.973187	0.999984	0.999963	FALSE	0	1.46636	0.690824	0.0119044	0.0212155
XLOC_000441	Cic	21.7621	25.7297	24.3176	23.2041	22.353	22.5099	28.0923	26.4907	22.3975	24.0336	23.7459	22.3049	22.128	21.1263	27.3853	27.1981	0.0413327	-0.0979877	-0.0341802	-0.0567695	-0.0145301	-0.0911017	-0.036641	0.0378788	0.999941	0.999748	0.999928	0.99991	0.999762	0.936257	0.999984	0.999963	FALSE	0	11.9796	7.61004	0.265589	0.473322
XLOC_000444	Megf8	25.3535	27.0564	23.8542	22.1014	20.9834	23.3151	30.0989	26.571	25.5338	27.5594	21.7725	21.6205	20.9582	20.8742	28.1811	28.9531	0.0101833	0.0264776	-0.131161	-0.0315933	-0.00172542	-0.158823	-0.0946578	0.12342	0.999941	0.999748	0.999928	0.99991	0.999762	0.799831	0.999984	0.997748	FALSE	0	8.84949	7.78227	0.696795	1.2418
XLOC_000445	-	2.5342	1.06384	1.29823	1.03223	0.536957	0.359352	0.074062	0.364453	1.37319	1.2652	0.845118	1.4026	1.05843	1.1046	0.317248	0.253519	-0.838421	0.23022	-0.565035	0.408294	0.862903	1.39088	1.2613	-0.393745	0.999941	0.999748	0.999928	0.99991	0.999762	0.779596	1	1	FALSE	0	18.7847	7.78953	4.99814	9.00463
XLOC_000446	Atp5sl	17.2898	19.1634	23.9319	24.8296	21.3655	21.4035	30.2147	30.1624	15.7667	18.2858	24.4492	25.3771	22.6074	23.108	28.9266	26.9839	-0.132239	-0.0672704	0.0307253	0.0313413	0.0811427	0.110051	-0.062642	-0.160091	0.999941	0.999748	0.999928	0.99991	0.999762	0.922636	0.999984	0.97233	FALSE	0	6.99251	2.90324	1.80913	3.25924
XLOC_000448	Exosc5	17.5398	20.2911	22.9513	24.4449	26.9987	25.8101	23.1512	29.1136	17.7669	17.3271	23.1467	24.9816	25.5582	25.0783	20.4863	23.3107	0.0184551	-0.226607	0.0121778	0.0312061	-0.0788037	-0.0413337	-0.175621	-0.319472	0.999941	0.999748	0.999928	0.99991	0.999762	0.999648	0.999984	0.755902	FALSE	0	3.19039	1.3245	0.825549	1.48709
XLOC_000449	Tgfb1	6.33556	6.98257	7.0713	6.6564	5.66882	5.78601	6.81705	8.25093	6.58292	6.52255	7.24318	6.60438	6.02321	6.26285	6.83878	6.77807	0.0544129	-0.0968861	0.0341703	-0.0111508	0.0860119	0.112383	0.00452514	-0.279933	0.999941	0.999748	0.999928	0.99991	0.999762	0.959269	0.999984	0.862899	FALSE	0	2.08469	0.865334	0.539567	0.971745
XLOC_000450	LOC100359973	524.492	573.241	618.469	691.101	650.816	575.026	713.821	1265.56	612.541	404.394	665.874	699.691	739.084	664.915	976.308	1189.52	0.223846	-0.503275	0.106531	0.0178188	0.183462	0.209509	0.45172	-0.0893891	0.999941	0.999748	0.999928	0.99991	0.999762	0.802945	0.999984	0.997748	FALSE	0	0.526488	0.128392	0.221155	0.269337
XLOC_000452	Cyp2b2	0.410211	0.463209	0.493889	0.524325	0.745183	0.43889	0.136782	0.616777	0.341401	0.558872	0.54447	0.931404	0.687281	0.625237	0.42982	0.831957	-0.209004	0.226328	0.11792	0.72424	-0.102385	0.428462	1.16194	0.378739	1	0.999748	0.999928	0.99991	0.999762	0.898714	0.999984	0.973197	FALSE	0	12.8715	3.11559	5.42872	6.59091
XLOC_000453	Cyp2b3	62.5483	54.4451	68.378	76.5295	72.0565	67.0288	70.6087	95.4137	66.1687	51.9478	68.4451	75.4848	74.7313	75.7421	92.7746	100.709	0.0810523	-0.0676124	0.00141297	-0.0198038	0.0525125	0.176067	0.393396	0.0778449	0.999941	0.999748	0.999928	0.99991	0.999762	0.579419	0.999984	0.997748	FALSE	0	17.5867	5.14983	10.9146	13.2392
XLOC_000456	Cyp2a3	0.638233	0.871545	0.552576	0.505846	0.786534	0.90069	0.139393	0.166121	1.0273	1.14195	0.618743	0.946	1.88221	2.02185	0.31156	0.517474	0.610723	0.354254	0.13933	0.78786	1.16086	1.08433	0.781722	1.2143	0.999941	0.999748	0.999928	0.99991	0.0693447	0.0478047	1	0.543625	TRUE	1.08433	14.0625	7.84849	2.45023	2.44663
XLOC_000457	Cyp2a1	0.409829	0.270591	0.191421	0.241985	0.892613	0.73922	0.234696	0.347703	0.368406	0.35649	0.15735	0.424915	0.946168	1.70117	1.27107	1.10185	-0.122254	0.300755	-0.179373	0.618151	0.0758113	1.10181	2.03438	1.42464	1	1	1	0.99991	0.999762	0.13018	0.0476894	0.0709218	TRUE	2.03438	11.8268	5.17983	8.38737	8.32147
XLOC_000459	Cyp2f4	1.14005	1.32804	1.74449	2.651	3.78223	3.45572	1.38699	2.01034	0.935905	1.20482	2.22248	3.55336	5.10984	5.72152	3.1893	2.96502	-0.259507	-0.130186	0.332444	0.409268	0.424353	0.711254	1.14539	0.538421	0.999941	0.999748	0.999928	0.99991	0.999762	0.0324864	0.653265	0.853346	TRUE	0.711254	2.32337	1.07319	3.4468	6.97577
XLOC_000460	Cyp2t1	3.24914	2.76501	2.28271	2.90756	3.47844	4.17842	2.56837	6.38879	3.71263	2.95352	2.3855	3.17719	4.41709	4.9919	3.72146	5.92358	0.186996	0.0919331	0.0609327	0.123866	0.336063	0.251126	0.518165	-0.107328	0.999941	0.999748	0.999928	0.99991	0.999762	0.959269	0.999984	0.999963	FALSE	0	4.13046	1.96551	1.77747	3.59992
XLOC_000461	F1M046_RAT	9.89142	9.72213	10.8416	10.1199	11.021	11.2742	9.44489	9.32982	10.2757	10.5823	9.59725	10.5813	12.2794	11.6024	10.5681	10.0105	0.054447	0.121114	-0.174176	0.0637062	0.154655	0.0410394	0.160503	0.100552	0.999941	0.999748	0.999928	0.99991	0.999762	0.999648	0.999984	0.999963	FALSE	0	9.55298	4.49852	0.731333	1.42545
XLOC_000462	Adck4	12.5146	11.2982	10.1049	10.6187	8.97464	9.36499	15.5155	21.9662	13.0223	10.326	10.6542	10.6729	9.46199	9.06432	13.06	20.3033	0.0569261	-0.12862	0.0756382	0.00727673	0.0754705	-0.0465731	-0.246819	-0.113036	0.999941	0.999748	0.999928	0.99991	0.999762	0.999648	0.999984	0.997748	FALSE	0	10.5474	4.29937	0.502208	0.901356
XLOC_000463	Numbl	3.64132	2.90998	3.54509	3.366	2.93592	2.89721	2.85802	3.90281	3.75138	3.01048	3.64927	4.01727	3.43749	3.03428	4.16429	4.66473	0.0418281	0.0473833	0.0406553	0.248416	0.220592	0.0645139	0.527674	0.251381	0.999941	0.999748	0.999928	0.99991	0.999762	0.999648	0.999984	0.99072	FALSE	0	6.84716	2.77723	0.464278	0.752119
XLOC_000464	Blvrb	26.8798	31.0115	39.8983	40.9467	36.7086	37.4782	36.1455	45.7141	26.881	30.6541	39.3859	41.0927	35.3541	38.7524	36.2914	42.2851	6.41664e-05	-0.0166692	-0.0186011	0.00512245	-0.0540904	0.0481078	0.00579566	-0.112234	0.999941	0.999748	0.999928	0.99991	0.999762	0.983142	0.999984	0.997748	FALSE	0	15.7012	5.30049	12.2549	15.262
XLOC_000465	Sertad3	4.36156	8.33423	8.8573	9.00788	8.40065	8.40825	7.72046	7.88876	3.82024	9.49062	9.57811	9.6739	10.7134	10.3256	9.30036	7.06347	-0.186606	0.185368	0.111661	0.101819	0.347175	0.293196	0.265463	-0.157313	0.999941	0.999748	0.999928	0.99991	0.999762	0.616221	0.999984	0.997748	FALSE	0	11.9355	4.61488	16.8116	19.0514
XLOC_000466	Sertad1	15.1353	17.225	13.6646	12.2083	8.06402	8.91227	11.0986	9.97143	12.7721	18.6434	14.6189	13.7819	10.4285	11.3093	13.1583	9.43746	-0.24317	0.113527	0.0967072	0.173574	0.366948	0.340248	0.243577	-0.0785915	0.999941	0.999748	0.999928	0.99991	0.999762	0.467326	0.999984	0.999963	FALSE	0	10.3775	4.46854	15.82	17.9471
XLOC_000467	Prx	0.936966	1.63803	1.5949	1.42243	1.54689	1.43969	0.864282	0.683577	1.06053	1.55254	1.58937	1.49891	1.4994	1.85125	1.03591	0.680543	0.162415	-0.0727678	-0.00471482	0.0707128	-0.0422134	0.341759	0.236322	-0.00559694	0.999941	0.999748	0.999928	0.99991	0.999762	0.519234	0.999984	0.999963	FALSE	0	9.11825	4.82262	10.5192	11.9338
XLOC_000469	RGD1307554	14.6212	13.7088	14.109	13.5143	12.8888	12.6067	10.0169	11.254	14.1516	13.6157	13.7371	13.5989	13.4805	12.6679	9.85603	10.1416	-0.0467714	-0.0097597	-0.0382634	0.00893725	0.0642684	0.00693185	-0.0231248	-0.14876	0.999941	0.999748	0.999928	0.99991	0.999762	0.999648	0.999984	0.99088	FALSE	0	12.5083	9.39176	3.95824	4.49101
XLOC_000470	Akt2	33.9446	34.7356	33.2995	34.4778	37.5994	36.125	34.2303	33.5795	36.7019	35.5154	33.5766	33.4113	34.6517	34.3624	33.5045	33.9668	0.112354	0.0319388	0.01192	-0.0451984	-0.117458	-0.0719625	-0.030828	0.0164957	0.999941	0.999748	0.999928	0.99991	0.999762	0.980495	0.999984	0.999963	FALSE	0	24.3784	19.9536	1.77173	2.01122
XLOC_000473	D3ZR88_RAT	9.04462	5.6815	5.8629	6.3014	7.72833	8.21573	7.34426	4.50009	9.49464	6.36215	5.83364	6.36625	7.4648	7.23863	7.01605	4.36119	0.0693055	0.16057	-0.00709674	0.0145418	-0.0494026	-0.180332	-0.0650518	-0.0442335	0.999941	0.999748	0.999928	0.99991	0.999762	0.799831	0.999984	0.999963	FALSE	0	12.3579	4.72846	0.237929	0.288689
XLOC_000475	LOC100362069	261.085	264.328	234.65	228.787	194.16	184.438	290.959	499.533	269.382	220.242	252.611	223.557	204.695	190.235	238.327	419.09	0.0451169	-0.26313	0.106363	-0.0333476	0.0761916	0.044623	-0.287764	-0.253264	0.999941	0.999748	0.999928	0.99991	0.999762	0.998623	0.999984	0.837121	FALSE	0	14.1162	5.8949	0.337072	0.428286
XLOC_000477	D3Z9B3_RAT	5.43192	3.13411	4.52902	4.41399	4.47982	5.34407	3.93242	0.753646	4.23197	4.27096	4.06343	3.94253	4.00191	6.30305	2.97533	1.81121	-0.352757	0.434581	-0.152934	-0.159145	-0.158995	0.234074	-0.390905	1.16278	0.999941	0.999748	0.999928	0.99991	0.999762	0.972901	0.999984	0.785183	FALSE	0	13.5823	5.91968	1.1029	1.42491
XLOC_000478	-	5.41154	7.24819	4.98511	7.58956	8.8051	5.0177	4.0353	0.19115	10.2612	3.88478	7.27864	6.25747	2.09517	1.49968	4.53838	1.51866	0.910664	-0.882889	0.537076	-0.274448	-2.0203	-1.67771	0.165629	2.47497	0.999941	0.999748	0.999928	0.99991	0.999762	0.963549	0.999984	0.868914	FALSE	0	14.8431	6.34695	2.31003	2.98785
XLOC_000482	Fbl	133.817	188.858	192.035	199.161	194.079	177.658	135.902	160.624	128.945	170.724	209.722	195.157	187.562	181.353	120.913	130.758	-0.0534649	-0.145555	0.127046	-0.0292851	-0.0492506	0.0296814	-0.168466	-0.296583	0.999941	0.999748	0.999928	0.99991	0.999762	0.998623	0.999984	0.591684	FALSE	0	11.81	8.58563	0.712428	1.25637
XLOC_000483	Dyrk1b	2.07711	2.17103	1.1057	0.889569	1.24791	1.11473	0.605709	0.778814	2.16442	2.74756	0.973008	0.89685	1.15275	1.03901	0.685406	0.639343	0.0567273	0.326379	-0.16821	0.0105761	-0.105626	-0.0928553	0.154365	-0.249314	0.999941	0.999748	0.999928	0.99991	0.999762	0.999648	0.999984	0.997748	FALSE	0	10.0687	7.32588	0.633164	1.08319
XLOC_000485	Rps16	1884	1815.87	1611.14	1595.14	1416.31	1404.44	2073.31	3201.62	1852.8	1744.86	1814.43	1731.88	1479.01	1468.28	1815.23	2668.44	-0.0240905	-0.0575464	0.171425	0.118649	0.0624904	0.0641277	-0.191774	-0.262797	0.999941	0.999748	0.999928	0.99991	0.999762	0.963792	0.999984	0.869695	FALSE	0	0.279805	0.203232	4.87512	4.72086
XLOC_000486	Paf1	48.3231	59.715	60.5698	59.4841	56.8296	52.4885	52.2996	60.0058	47.8141	54.8466	62.4079	58.8001	60.0624	56.3314	54.5602	58.8433	-0.0152452	-0.122477	0.04306	-0.0166573	0.0796832	0.101751	0.0609349	-0.0281764	0.999941	0.999748	0.999928	0.99991	0.999762	0.886077	0.999984	0.999963	FALSE	0	0.126413	0.0911858	6.06751	5.88892
XLOC_000487	Gmfg	10.3758	11.2736	13.3914	14.1445	13.276	10.707	10.6573	13.6025	11.6556	11.233	15.1056	16.526	12.8864	13.5777	9.85661	12.1027	0.166288	-0.00515916	0.172563	0.223036	-0.0426452	0.33986	-0.111589	-0.167239	0.999941	0.999748	0.999928	0.99991	0.999762	0.866919	0.999984	0.997748	FALSE	0	0.0564059	0.0390772	2.59657	2.62976
XLOC_000493	Sars2	6.65947	6.21927	6.45475	7.05989	6.84958	7.53576	5.34399	5.84979	7.13765	5.57721	6.37135	7.42701	7.8918	7.63973	5.36506	5.01077	0.0986112	-0.154576	-0.018474	0.0721395	0.201595	0.0195115	0.00557292	-0.219298	0.999941	0.999748	0.999928	0.99991	0.999762	0.999648	0.999984	0.969909	FALSE	0	2.70949	1.15342	3.72174	4.09959
XLOC_000494	Sirt2	53.582	47.5724	41.7088	42.4461	39.5272	37.0423	63.6123	75.0116	54.3319	41.8537	43.4467	44.6102	38.6676	38.7262	67.5847	68.7198	0.020014	-0.184356	0.0587568	0.0715771	-0.0316396	0.0639674	0.0872578	-0.126212	0.999941	0.999748	0.999928	0.99991	0.999762	0.983664	0.999984	0.997748	FALSE	0	4.4472	1.89311	5.81279	6.22167
XLOC_000495	Rinl	1.0463	1.18036	1.25762	1.16395	0.947937	1.12356	1.08668	1.25844	0.98744	1.15195	1.35803	1.17295	0.927991	1.04798	1.09965	1.24863	-0.0760489	-0.0323726	0.102941	0.0102364	-0.0277244	-0.0919873	0.0156826	-0.0104562	0.999941	0.999748	0.999928	0.99991	0.999762	0.998623	0.999984	0.999963	FALSE	0	7.09297	3.01936	9.10196	9.63336
XLOC_000496	Hnrnpl	204.314	223.733	280.436	305.054	293.604	287.181	226.582	240.864	200.904	205.513	291.522	308.583	298.412	296.9	221.086	217.682	-0.0242698	-0.122491	0.0559136	0.0165885	0.023426	0.0480004	-0.0354098	-0.145933	0.999941	0.999748	0.999928	0.99991	0.999762	0.983664	0.999984	0.968444	FALSE	0	7.43548	3.1339	11.3279	11.8966
XLOC_000497	Ech1	31.8647	30.4374	37.0796	43.1484	32.3778	35.8931	40.188	42.8773	32.302	27.2231	40.0139	44.8061	32.1278	36.7153	42.1353	33.633	0.0196033	-0.160456	0.109591	0.0542647	-0.0111482	0.0325851	0.0680991	-0.349414	0.999941	0.999748	0.999928	0.99991	0.999762	0.999648	0.999984	0.577065	FALSE	0	6.89603	2.87018	8.61248	9.04516
XLOC_000498	Lgals4	0.532181	0.906422	1.60653	1.66767	0.386077	0.636435	0.168638	0.0277355	0.615927	0.568689	1.66682	1.81478	0.387796	0.63558	0.453879	0.181818	0.179475	-0.589828	0.0500893	0.11533	0.00509306	-0.00167594	1.04391	1.1416	0.999941	0.999748	0.999928	0.99991	1	0.999774	0.999984	1	FALSE	0	6.83354	2.81521	7.02648	7.37974
XLOC_000501	Map4k1	0.551983	0.914893	1.45914	1.40368	0.509338	0.917114	0.985933	0.896949	0.889741	1.54712	1.2799	1.69799	0.928981	0.525616	0.670369	1.18393	0.602217	0.698618	-0.176187	0.257887	0.755902	-0.701132	-0.495314	0.364975	0.999941	0.999748	0.999928	0.99991	0.999762	0.873562	0.999984	0.997748	FALSE	0	14.4714	4.84274	0.361556	0.395467
XLOC_000504	Yif1b	28.8509	26.5458	27.5874	28.9719	23.8387	25.4898	23.6703	35.2856	28.9277	26.6977	28.3962	29.0079	26.2093	25.6809	22.6725	28.621	0.00382207	0.00820103	0.04154	0.0017854	0.136228	0.0107338	-0.0618674	-0.301056	0.999941	0.999748	0.999928	0.99991	0.999762	0.999648	0.999984	0.868914	FALSE	0	6.13807	2.58415	6.22145	10.7245
XLOC_000505	Ppp1r14a	22.7099	22.7939	22.7725	25.0353	27.5146	28.1745	29.3735	53.2497	22.8794	19.5413	25.9974	28.0488	31.1078	37.8539	32.0922	42.0229	0.010681	-0.221073	0.190292	0.163359	0.176475	0.424747	0.127293	-0.340875	0.999941	0.999748	0.999928	0.99991	0.999762	0.191635	0.999984	0.757564	FALSE	0	5.1389	2.75117	5.54333	10.1307
XLOC_000506	Dpf1	1.8287	2.02372	2.11135	2.31601	1.61487	1.624	2.77803	2.12823	1.79371	1.77058	2.36163	1.90262	1.46028	1.57611	1.84152	1.7096	-0.0264133	-0.183108	0.154687	-0.270738	-0.136294	-0.0406429	-0.567895	-0.300227	0.999941	0.999748	0.999928	0.99991	0.999762	0.999648	0.999984	0.99088	FALSE	0	6.3105	3.67114	3.53932	6.46825
XLOC_000507	Zfp84	4.60828	3.14719	3.10658	3.3921	3.50321	3.50787	3.43513	2.71584	4.84585	3.24351	3.0183	3.35476	3.37576	3.36389	3.53953	3.26051	0.0710184	0.0421716	-0.0402757	-0.0155094	-0.0519543	-0.0587542	0.0419889	0.255115	0.999941	0.999748	0.999928	0.99991	0.999762	0.986317	0.999984	0.891543	FALSE	0	0.745711	0.568818	0.00450824	0.00823608
XLOC_000510	LOC499120	2.25989	1.33141	1.49389	1.53844	1.81242	1.94131	1.58116	1.02652	2.25321	1.51872	1.58732	1.59603	1.92209	1.8946	1.5879	1.16873	-0.00408954	0.177416	0.0821815	0.0498388	0.0804478	-0.0333958	0.0057724	0.171512	0.999941	0.999748	0.999928	0.99991	0.999762	0.999648	0.999984	0.997748	FALSE	0	2.13602	1.63315	0.00156533	0.00285231
XLOC_000511	-	9.88622	9.81685	12.3934	13.2079	10.1957	10.6313	11.0768	12.8472	9.88899	9.69928	12.8944	13.7726	9.95684	9.92434	12.2474	10.8609	0.000400122	-0.0172062	0.0567239	0.0599553	-0.0338649	-0.0983176	0.1437	-0.240274	0.999941	0.999748	0.999928	0.99991	0.999762	0.980495	0.999984	0.927773	FALSE	0	6.38144	4.88051	0.000544671	0.000970289
XLOC_000512	D3Z901_RAT	2.77829	2.0619	2.03594	1.97851	2.01006	2.1007	2.15607	1.75331	2.43119	2.28158	2.09038	1.99716	2.07584	1.89177	2.32739	1.92699	-0.185396	0.139619	0.0363101	0.0128872	0.0442884	-0.143911	0.105594	0.129235	0.999941	0.999748	0.999928	0.99991	0.999762	0.980495	0.999984	0.997748	FALSE	0	7.94577	6.07698	0.000448043	0.000787537
XLOC_000513	LOC100366173	4.0327	2.63976	3.33363	3.67013	4.2117	4.18365	4.31307	3.00176	4.10076	3.06362	3.27332	3.73772	3.61832	3.77208	3.93974	3.86884	0.0235657	0.207527	-0.0255654	0.0256352	-0.213606	-0.145732	-0.12752	0.35563	0.999941	0.999748	0.999928	0.99991	0.999762	0.878499	0.999984	0.669531	FALSE	0	12.6011	9.6098	0.000282265	0.000458301
XLOC_000514	F1M1A3_RAT	9.08678	7.53928	6.86646	6.58635	7.16482	7.80343	6.98484	4.20729	9.55961	9.4418	6.88447	6.84566	6.98116	7.14767	6.1588	4.57055	0.0724057	0.320825	0.00372491	0.0548929	-0.0369413	-0.124962	-0.178849	0.116812	0.999941	0.999748	0.999928	0.99991	0.999762	0.850554	0.999984	0.997748	FALSE	0	4.01258	2.20305	0.000302269	0.000288282
XLOC_000518	Alkbh6	9.83146	10.4125	9.29685	9.39246	9.02372	8.30735	8.2586	14.5654	9.01488	10.1204	9.8522	9.82211	10.0103	9.81834	9.77215	13.2772	-0.123782	-0.0406541	0.0828383	0.0638649	0.148132	0.238448	0.240103	-0.13264	0.999941	0.999748	0.999928	0.99991	0.999762	0.843403	0.999984	0.997748	FALSE	0	0.546042	0.0979523	0.0392492	0.0307158
XLOC_000519	RGD1304580	1.03469	1.3198	0.862454	1.11556	0.680001	0.81032	1.029	1.19634	1.13648	0.814919	0.829116	0.982575	1.06005	1.00098	1.06391	1.75	0.123941	-0.633972	-0.0508589	-0.167154	0.572639	0.274343	0.043934	0.513081	0.999941	0.999748	0.999928	0.99991	0.999762	0.98696	0.999984	0.990885	FALSE	0	0.533118	0.100347	0.0440642	0.034484
XLOC_000523	Wdr62	2.60222	6.5236	5.02318	5.02338	6.11284	5.7754	5.41406	4.45485	2.42089	5.27782	6.12496	4.83062	6.89694	5.96039	5.0947	3.13062	-0.100212	-0.300594	0.281025	-0.0553268	0.171471	0.0447236	-0.0860745	-0.495592	0.999941	0.999748	0.999928	0.99991	0.999762	0.999648	0.999984	0.713749	FALSE	0	5.08277	1.40471	1.88753	1.47713
XLOC_000525	Tbcb	30.8633	39.0465	40.1757	42.327	33.6913	32.0883	21.541	29.6263	30.1531	36.5705	44.3965	42.6458	37.2866	35.4595	22.6135	25.8561	-0.0334763	-0.0942634	0.143782	0.0108	0.145869	0.143699	0.0697829	-0.195666	0.999941	0.999748	0.999928	0.99991	0.999762	0.843403	0.999984	0.960458	FALSE	0	3.12	0.79704	4.34674	3.40166
XLOC_000526	Capns1	147.859	152.417	152.398	150.396	120.872	110.387	118.841	125.435	139.645	143.172	162.242	158.214	125.904	117.906	114.045	116.126	-0.0824008	-0.0902134	0.090246	0.0730637	0.0587964	0.0949836	-0.0593784	-0.111157	0.999941	0.999748	0.999928	0.99991	0.999762	0.932372	0.999984	0.997748	FALSE	0	3.12655	0.728952	4.37272	3.4221
XLOC_000529	Hspb6	5.21112	5.78846	6.19563	7.25864	8.8084	7.62522	4.76225	8.27826	5.12743	5.45971	6.53839	8.0111	9.37257	7.7847	4.71786	6.90189	-0.0229143	-0.0828807	0.0764826	0.140458	0.0885896	0.0294798	-0.0132316	-0.258906	0.999941	0.999748	0.999928	0.99991	0.999762	0.999648	0.999984	0.936247	FALSE	0	9.82173	2.0343	0.892509	0.699635
XLOC_000530	U2af1l4	17.306	20.983	19.553	21.7181	21.3258	18.8773	18.421	24.4356	17.5006	19.1518	20.8522	23.6001	20.9638	21.715	18.4857	22.3865	0.0160399	-0.131087	0.0923522	0.119368	-0.0245833	0.201046	0.00503103	-0.125817	0.999941	0.999748	0.999928	0.99991	0.999762	0.898714	0.999984	0.997748	FALSE	0	8.89941	1.88259	0.741431	0.581656
XLOC_000531	Igflr1	0.88506	1.28609	1.2393	1.18892	0.963651	1.21244	1.63201	1.56397	0.904685	1.31168	1.69239	1.26151	0.896621	1.06905	1.44998	1.53018	0.0284597	0.0263922	0.420405	0.0790449	-0.093908	-0.166915	-0.160198	-0.0295982	0.999941	0.999748	0.999928	0.99991	0.999762	0.987566	0.999984	0.999963	FALSE	0	8.67411	1.84852	0.699409	0.54886
XLOC_000534	Atp4a	7.50406	8.88511	8.05039	7.89322	6.72912	6.74584	5.51069	7.56156	7.78624	8.86544	8.14354	7.81888	6.75259	7.35741	5.89254	6.60423	0.0525677	-0.00316178	0.0163949	-0.0134804	0.00494969	0.123447	0.0949894	-0.192567	0.999941	0.999748	0.999928	0.99991	0.999762	0.896493	0.999984	0.963184	FALSE	0	1.27176	0.336802	0.0588383	0.0795941
XLOC_000535	Sbsn	0.979469	0.68295	0.651632	0.610322	0.615392	0.488122	0.868762	1.21582	0.774082	0.630302	0.745217	0.611612	0.637872	0.537557	0.889385	1.29873	-0.304481	-0.100427	0.169295	0.00261767	0.0446366	0.116439	0.0303898	0.0881554	0.999941	0.999748	0.999928	0.99991	0.999762	0.999648	0.999984	0.999963	FALSE	0	0.788244	0.240959	0.0666774	0.11383
XLOC_000537	D3ZT17_RAT	0.834829	0.390463	0.370925	0.418039	0.200767	0.491792	0.536716	0.43418	1.34904	0.394251	0.688082	0.445879	0.38083	0.450732	0.636568	0.71355	0.632323	0.0110996	0.742848	0.0755205	0.676881	-0.10374	0.210169	0.606905	0.999941	1	0.999928	0.99991	1	0.999648	0.999984	0.997748	FALSE	0	9.88217	5.90824	3.5846	7.29296
XLOC_000543	RGD1560088	1.88788	1.9333	2.09885	2.11201	2.31768	2.32737	2.30883	3.05392	1.92133	1.98599	1.82371	2.31956	2.29721	2.18211	2.19329	2.58884	0.0240742	0.0369092	-0.192858	0.129387	-0.012267	-0.0890257	-0.0709138	-0.230162	0.999941	0.999748	0.999928	0.99991	0.999762	0.999648	0.999984	0.999963	FALSE	0	0.165321	0.106175	0.0349991	0.0773065
XLOC_000544	Pepd	31.1804	30.8301	26.0212	24.0002	20.5969	20.411	21.1523	25.2617	29.4934	29.7331	26.7561	24.8512	22.2048	21.0034	24.8757	23.6261	-0.0799835	-0.0520976	0.0400286	0.0500641	0.10794	0.0410776	0.232906	-0.0961765	0.999941	0.999748	0.999928	0.99991	0.999762	0.997992	0.999984	0.997748	FALSE	0	0.513497	0.329961	0.107184	0.238688
XLOC_000545	Cebpa	36.9009	39.3021	29.5337	25.8793	18.6435	18.0804	18.2916	18.4416	40.3612	43.5112	31.905	26.0879	21.417	20.93	20.7318	23.6392	0.128979	0.146426	0.111059	0.0115378	0.199087	0.210065	0.179741	0.356506	0.999941	0.999748	0.999928	0.99991	0.999762	0.507939	0.999984	0.49212	FALSE	0	0.689365	0.442996	1.84001	4.13261
XLOC_000547	Rhpn2	6.91933	5.62693	6.59794	6.13438	5.77797	5.31079	6.27216	3.957	6.40375	5.72773	6.73131	6.4181	5.67659	5.61808	6.30229	4.30913	-0.110062	0.0251721	0.0284448	0.0642054	-0.0250999	0.0796916	0.00680553	0.120081	0.999941	0.999748	0.999928	0.99991	0.999762	0.982131	0.999984	0.997748	FALSE	0	0.00727736	0.00467654	0.756085	1.95605
XLOC_000548	Cep89	12.9189	18.9439	19.5841	19.6344	21.6386	24.7163	19.2871	21.2932	13.4116	17.5008	20.4057	20.188	22.3458	25.6013	20.1188	17.5686	0.053591	-0.113688	0.0589942	0.039914	0.0461865	0.0505533	0.0606004	-0.275965	0.999941	0.999748	0.999928	0.99991	0.999762	0.982131	0.999984	0.774036	FALSE	0	0.00178238	0.00114538	1.02515	2.56245
XLOC_000550	D3ZQW7_RAT	20.2936	21.6531	30.2899	29.309	19.6971	21.6205	23.538	27.8714	19.2001	19.5507	31.2517	26.8637	19.5005	21.5506	19.7434	23.1606	-0.0795081	-0.14664	0.0449517	-0.125239	-0.0143987	-0.00465031	-0.252449	-0.266064	0.999941	0.999748	0.999928	0.99991	0.999762	0.999648	0.999984	0.899839	FALSE	0	0.000339564	0.000218209	2.13593	5.13902
XLOC_000551	Ankrd27	48.7763	36.0287	31.8737	30.8645	27.6345	27.8872	23.4177	21.6155	47.7466	37.9312	31.7459	29.9459	27.4712	27.3179	24.0775	22.6327	-0.0307187	0.0740381	-0.00577806	-0.043447	-0.00851966	-0.0296491	0.0399181	0.0660439	0.999941	0.999748	0.999928	0.99991	0.999762	0.999648	0.999984	0.999963	FALSE	0	3.70246e-05	2.37926e-05	4.02015	7.51518
XLOC_000553	RGD1562402	183.712	176.324	159.488	183.287	139.999	120.499	246.136	459.129	169.816	158.205	191.757	185.331	143.949	143.853	186.641	347.308	-0.113409	-0.15634	0.265679	0.0159911	0.040113	0.25538	-0.399003	-0.402583	0.999941	0.999748	0.999928	0.99991	0.999762	0.388689	0.999984	0.249994	FALSE	0	0	0	0	0
XLOC_000554	LOC690000	8.7085	5.85238	7.23348	8.3016	7.33096	7.11194	6.65074	5.76569	8.60221	6.48792	7.67529	9.04831	7.42742	8.07183	7.15076	6.05675	-0.0175145	0.146356	0.0843985	0.122841	0.0186069	0.180272	0.103087	0.0698682	0.999941	0.999748	0.999928	0.99991	0.999762	0.779596	0.999984	0.999963	FALSE	0	0	0	4.03586	5.95005
XLOC_000557	B2RYS2_RAT	70.426	73.4984	68.3875	76.5831	85.0804	85.6743	87.7258	95.8392	65.8342	68.7664	76.4239	82.3139	88.701	92.0184	93.1448	93.7722	-0.0971282	-0.0958741	0.16007	0.103979	0.0600544	0.102944	0.0863785	-0.0314224	0.999941	0.999748	0.999928	0.99991	0.999762	0.955317	0.999984	0.999963	FALSE	0	0	0	1.27587	2.2341
XLOC_000558	-	0.777854	0.743834	1.28099	1.09578	0.943391	1.30857	0.871616	1.08027	0.778972	1.2907	1.51276	0.956356	1.23909	1.53596	1.21934	1.21334	0.00183619	0.72078	0.223829	-0.178856	0.359973	0.215906	0.441358	0.154124	0.999941	0.999748	0.999928	0.99991	0.999762	0.980495	0.999984	0.999963	FALSE	0	0	0	2.41976	4.36009
XLOC_000559	LOC690136	4.06157	3.08962	3.53536	3.66239	3.70942	3.67652	2.6519	2.1247	4.25172	3.19784	3.27579	4.34605	4.58028	4.48106	3.95811	3.03487	0.0644578	0.0481368	-0.106873	0.240875	0.297023	0.278624	0.56038	0.494795	0.999941	0.999748	0.999928	0.99991	0.999762	0.698083	0.999984	0.615346	FALSE	0	0	0	1.97634	3.56111
XLOC_000560	F1LYR2_RAT	1.3866	1.0179	0.947361	1.05311	0.93206	1.10617	0.884998	0.745315	1.61357	1.08446	0.909913	1.05307	1.01403	1.13165	1.00291	0.954135	0.204989	0.0834383	-0.0525278	-5.00462e-05	0.110261	0.0301591	0.163122	0.318499	0.999941	0.999748	0.999928	0.99991	0.999762	0.999648	0.999984	0.946202	FALSE	0	0	0	0.791526	1.42623
XLOC_000567	D4ACK9_RAT	3.86405	2.2658	3.08144	3.31755	2.97793	3.62696	3.49169	4.4698	4.4192	2.36692	3.20188	3.73639	3.20989	3.36261	4.24442	4.19244	0.189092	0.0603828	0.0536078	0.166787	0.104823	-0.106139	0.274501	-0.0903331	0.999941	0.999748	0.999928	0.99991	0.999762	0.979134	0.999984	0.997748	FALSE	0	0	0	0	0
XLOC_000576	Etfb	80.7316	80.1062	92.2194	99.2099	80.7183	80.4095	66.3013	90.8407	74.9115	78.2902	100.643	104.745	93.7987	94.6066	91.7112	99.762	-0.107808	-0.0330405	0.125974	0.0782486	0.216423	0.234306	0.467459	0.13501	0.999941	0.999748	0.999928	0.99991	0.999762	0.353199	0.999984	0.990885	FALSE	0	0	0	0	0
XLOC_000577	F1M5N2_RAT	4.5612	2.14401	1.62743	1.2884	1.18377	1.11655	0.908628	1.01851	4.46028	1.81251	1.87297	2.0785	1.2644	1.4248	1.64795	1.49353	-0.031579	-0.230612	0.191742	0.649912	0.0878799	0.325824	0.79327	0.510648	0.999941	0.999748	0.999928	0.99991	0.999762	0.971111	0.999984	0.96568	FALSE	0	0	0	0	0
XLOC_000579	F1MAM5_RAT	6.1213	2.30248	2.7256	3.50472	3.31129	3.37396	3.19235	2.68334	6.12157	2.12657	2.93937	3.63922	3.31328	3.28742	3.41159	3.32821	6.26106e-05	-0.109701	0.105215	0.0528502	0.000841361	-0.0363943	0.0930067	0.300638	0.999941	0.999748	0.999928	0.99991	0.999762	0.999648	0.999984	0.960458	FALSE	0	0	0	5.54921e-08	7.45982e-08
XLOC_000580	Zfp819	2.06152	1.40521	1.24026	1.31434	1.24063	1.29793	1.30339	1.607	1.98067	1.17559	1.1092	1.22148	1.11501	1.10486	1.25845	1.40278	-0.054998	-0.2388	-0.14846	-0.0979744	-0.141943	-0.214427	-0.0469545	-0.183829	0.999941	0.999748	0.999928	0.99991	0.999762	0.973468	0.999984	0.997748	FALSE	0	0	0	9.75438e-08	1.31128e-07
XLOC_000581	Ctu1	9.80988	7.05902	7.22766	7.59306	6.26731	7.55493	5.99154	7.46415	10.3746	6.80962	6.65645	6.86458	6.97986	6.91384	5.78124	7.07412	0.0799557	-0.0511557	-0.117087	-0.143521	0.153037	-0.126185	-0.0506866	-0.0763761	0.999941	0.999748	0.999928	0.99991	0.999762	0.964058	0.999984	0.999963	FALSE	0	0	0	4.334e-07	5.8262e-07
XLOC_000599	-	3.69183	3.43028	4.19003	3.52301	3.69158	3.76251	3.77711	2.65349	3.2982	4.02665	3.65748	3.60001	3.31742	3.49461	3.81453	3.27123	-0.158124	0.225188	-0.191222	0.0303404	-0.149892	-0.103703	0.0138574	0.292014	0.999941	0.999748	0.999928	0.99991	0.999762	0.980495	0.999984	0.960458	FALSE	0	2.543e-05	2.66086e-05	0.0272734	0.0366636
XLOC_000600	-	3.73118	5.07381	4.94079	4.12201	3.42781	2.94073	4.38134	3.77848	4.16877	5.14151	4.07548	3.96401	3.1816	3.63518	6.02044	4.28493	0.156032	0.0187554	-0.271708	-0.055026	-0.104373	0.29676	0.449705	0.177062	0.999941	0.999748	0.999928	0.99991	0.999762	0.782046	0.999984	0.997748	FALSE	0	3.37436e-05	3.53075e-05	0.0361896	0.0486497
XLOC_000601	Klk1c3	4.52194	8.07142	5.60341	4.65288	3.74839	3.6282	6.53489	7.75018	4.76058	6.66391	5.8096	4.49242	4.20253	4.25144	7.56866	6.98075	0.0726299	-0.272729	0.0512357	-0.0495474	0.16093	0.223014	0.208902	-0.148824	0.999941	0.999748	0.999928	0.99991	0.999762	0.761584	0.999984	0.993195	FALSE	0	3.53582e-05	3.69969e-05	0.0379212	0.0509776
XLOC_000604	Fv1	65.1811	38.693	32.7372	35.0878	37.9448	34.6335	23.7201	29.4066	65.6906	37.7419	32.5276	34.0672	36.5295	32.4848	21.0539	28.3426	0.0112161	-0.0358118	-0.00923824	-0.0424633	-0.0546933	-0.0921287	-0.171256	-0.0529843	0.999941	0.999748	0.999928	0.99991	0.999762	0.972606	0.999984	0.999963	FALSE	0	0.000120744	0.00012634	0.129496	0.174082
XLOC_000608	Aspdh	2.54642	1.82132	1.17082	0.932086	0.930404	1.22913	3.13893	5.57412	2.52394	1.7488	1.23551	1.04646	1.33477	1.73969	5.6251	6.47704	-0.0123073	-0.0555087	0.0716311	0.151623	0.477609	0.46898	0.821784	0.213042	0.999941	0.999748	0.999928	0.99991	0.999762	0.858452	0.845788	0.993195	FALSE	0	0.0117266	0.01227	12.5249	16.8372
XLOC_000609	Josd2	44.0032	49.6322	39.0303	35.7161	30.6333	31.3834	27.0815	43.1101	43.7138	49.3511	39.1148	37.9916	34.4554	32.717	29.5117	40.3938	-0.00949799	-0.00817764	0.00311207	0.0888646	0.169108	0.059852	0.123542	-0.0936675	0.999941	0.999748	0.999928	0.99991	0.999762	0.983798	0.999984	0.997748	FALSE	0	0.0123468	0.012919	11.8957	15.9914
XLOC_000610	Fam71e1	1.462	0.617454	0.643425	0.666237	0.425437	0.233942	0.238024	1.08145	2.73387	0.722733	0.506485	0.615445	0.464394	0.53714	0.323987	0.623955	0.859379	0.197538	-0.293715	-0.0989498	0.103185	0.932013	0.326894	-0.706587	0.999941	0.999748	0.999928	0.99991	0.999762	0.964058	1	0.993195	FALSE	0	0.0220144	0.0230346	6.67171	8.96878
XLOC_000614	Vrk3	14.2082	14.6061	14.7851	16.3775	12.4642	12.8442	17.3385	19.9628	13.5504	13.9526	15.9429	15.813	12.7982	12.744	20.2012	20.4038	-0.067899	-0.0655776	0.108066	-0.0502915	0.0378509	-0.0112112	0.219289	0.0313683	0.999941	0.999748	0.999928	0.99991	0.999762	0.999648	0.999984	0.999963	FALSE	0	3.74995	3.92374	0.0391739	0.0526593
XLOC_000615	Nup62	34.8526	41.6418	41.2842	39.0362	40.6228	37.331	33.3228	36.6966	31.1459	39.1881	39.4068	38.1503	38.5317	35.3036	31.6766	30.9573	-0.161733	-0.0874004	-0.0669791	-0.0330326	-0.0760516	-0.0803375	-0.0728678	-0.24464	0.999941	0.999748	0.999928	0.99991	0.999762	0.982427	0.999984	0.993195	FALSE	0	11.6899	12.2316	0.0125861	0.0169126
XLOC_000617	Akt1s1	42.1609	48.983	48.3795	44.8394	41.1976	45.6355	49.1613	55.3285	44.1308	44.9384	46.8942	41.7841	42.2275	46.4294	47.9901	49.9623	0.0657278	-0.124068	-0.0448921	-0.101578	0.0355373	0.0248282	-0.0347148	-0.146903	0.999941	0.999748	0.999928	0.99991	0.999762	0.999648	0.999984	0.997748	FALSE	0	22.9571	24.0181	0.00641193	0.00860607
XLOC_000618	Pnkp	12.8564	12.4637	12.77	15.0157	14.4888	13.0206	13.464	17.6091	12.6913	12.4791	13.9705	16.5901	15.2288	15.1903	15.1767	16.2646	-0.018502	0.00176731	0.128662	0.142945	0.0713835	0.220783	0.17155	-0.113913	0.999941	0.999748	0.999928	0.99991	0.999762	0.649745	0.999984	0.997748	FALSE	0	24.0518	25.075	0.00542809	0.007281
XLOC_000621	Irf3	31.1032	34.6892	32.3517	37.0859	32.5431	32.3734	49.2054	56.941	30.4966	31.8185	33.3264	37.0604	37.1857	36.6322	55.7826	57.688	-0.0283226	-0.124247	0.0426939	-0.000989659	0.191844	0.177787	0.180653	0.0187707	0.999941	0.999748	0.999928	0.99991	0.999762	0.763848	0.999984	0.999963	FALSE	0	3.15476	2.88265	0.00116114	0.00130104
XLOC_000622	Rras	19.4382	15.0657	15.5942	16.1119	10.3627	10.9682	22.2777	28.3661	18.0646	13.1935	16.0464	17.3554	12.8958	13.7705	25.5378	30.8114	-0.105168	-0.190091	0.040981	0.10662	0.31279	0.325599	0.196211	0.118894	0.999941	0.999748	0.999928	0.99991	0.999762	0.554187	0.999984	0.997748	FALSE	0	2.36103	2.03478	0.00147827	0.00159276
XLOC_000623	Nosip	9.90089	12.7167	15.3043	15.2981	11.8175	12.2647	16.8293	20.3471	10.2902	12.8477	16.685	15.7659	12.5994	13.8718	17.0812	17.2365	0.055095	0.014671	0.123839	0.043177	0.0916787	0.176291	0.0213085	-0.238084	0.999941	0.999748	0.999928	0.99991	0.999762	0.802945	0.999984	0.902033	FALSE	0	1.9716	1.32468	0.00309547	0.00322096
XLOC_000625	Pih1d1	9.84069	14.4992	15.3466	17.2247	15.3882	16.0857	13.9224	18.6807	9.94086	13.4582	17.1081	17.4846	15.8818	16.2897	12.6737	14.4416	0.0144649	-0.106724	0.155798	0.0214821	0.0452604	0.0180697	-0.134557	-0.369065	0.999941	0.999748	0.999928	0.99991	0.999762	0.999648	0.999984	0.635081	FALSE	0	2.83231	1.41224	0.0213616	0.0220341
XLOC_000628	Tead2	24.465	34.3275	29.3512	30.2276	32.1404	31.995	42.4134	44.4386	24.9065	30.2103	30.7747	29.8004	30.1565	31.5199	35.2254	39.7296	0.0256989	-0.183753	0.0680987	-0.0204665	-0.0916245	-0.0215158	-0.267212	-0.161215	0.999941	0.999748	0.999928	0.99991	0.999762	0.999648	0.999984	0.964386	FALSE	0	0.888436	0.43846	0.072342	0.074607
XLOC_000633	Ntf4	0.805478	0.921516	1.23465	1.65333	0.908653	0.899986	0.861668	0.792056	0.720878	1.17407	1.2364	1.55324	1.44692	1.30442	1.32775	0.863337	-0.141512	0.318733	0.00189043	-0.0848014	0.616969	0.489995	0.570133	0.110906	0.999941	0.999748	0.999928	0.99991	0.999762	0.823946	0.999984	0.999963	FALSE	0	2.71474	1.12109	3.38901	3.49506
XLOC_000634	Lhb	1.0444	1.97481	1.25615	1.10059	0.873642	1.77367	1.81304	1.38708	0.465325	1.43973	1.29444	1.14404	0.956458	1.42574	1.33878	1.3067	-1.01744	-0.430302	0.0401691	0.0512893	0.117772	-0.296358	-0.411021	-0.0801676	0.999941	0.999748	0.999928	0.99991	0.999762	0.980852	0.999984	0.999963	FALSE	0	3.1568	1.30318	3.94764	4.07117
XLOC_000635	Gys1	7.4947	9.51133	11.3037	11.7907	13.2869	14.3336	31.1105	26.8403	7.44614	7.90378	10.6922	11.4717	9.57491	9.89259	27.2686	24.1519	-0.00925411	-0.264055	-0.079513	-0.0392328	-0.468502	-0.530501	-0.18951	-0.151668	0.999941	0.999748	0.999928	0.99991	0.0163288	0.00018646	0.999984	0.969909	TRUE	-0.999002	4.18916	1.7286	5.24963	5.4139
XLOC_000637	Plekha4	1.99028	2.18627	2.85574	3.11371	2.59655	2.86624	3.59374	3.86674	2.37892	2.27524	2.852	3.246	2.58785	3.10958	4.40556	3.58501	0.246016	0.0550775	-0.00182665	0.0581977	-0.00466216	0.113749	0.286624	-0.106285	0.999941	0.999748	0.999928	0.99991	0.999762	0.979792	0.999984	0.997748	FALSE	0	3.64484	1.63453	4.31121	4.85135
XLOC_000638	Hsd17b14	0.519243	0.939826	0.795508	0.779559	0.508218	0.807037	1.14581	0.964275	0.467831	0.842026	0.915961	0.730453	0.745916	0.702997	1.87877	1.52969	-0.125044	-0.142503	0.182067	-0.0828818	0.475926	-0.175767	0.66752	0.614727	0.999941	0.999748	0.999928	0.99991	0.999762	0.995521	0.999984	0.885035	FALSE	0	3.27407	1.58289	4.92934	5.78363
XLOC_000639	Bcat2	6.02352	10.3244	13.0991	15.9553	15.0144	15.7124	12.2169	17.534	6.6511	9.53477	13.4342	15.1709	16.4731	17.1732	10.9758	11.8621	0.140761	-0.113642	0.0361701	-0.0722645	0.13292	0.127479	-0.153228	-0.559889	0.999941	0.999748	0.999928	0.99991	0.999762	0.9175	0.999984	0.13313	FALSE	0	3.41798	1.71849	5.75463	6.85906
XLOC_000645	Car11	9.10719	8.87768	7.97459	9.03676	8.65972	9.31944	20.8348	25.8602	10.216	8.64773	8.645	11.0606	10.4362	10.5082	17.8244	26.6202	0.164051	-0.037434	0.115069	0.28866	0.266398	0.171467	-0.223978	0.0416293	0.999941	0.999748	0.999928	0.99991	0.999762	0.980495	0.999984	0.999963	FALSE	0	22.1164	14.6093	4.23961	6.68352
XLOC_000646	Dbp	5.07657	6.51512	6.32862	8.67378	11.2617	18.0314	28.257	50.8112	5.42246	6.15816	7.10625	8.39622	9.58994	14.6929	29.2908	50.1857	0.0933146	-0.0800288	0.16474	-0.0463774	-0.229619	-0.293585	0.0516597	-0.0178349	0.999941	0.999748	0.999928	0.99991	0.999762	0.63162	0.999984	0.999963	FALSE	0	22.7296	15.5293	4.64623	7.36882
XLOC_000647	Rpl18	1227.74	1208.69	1288.79	1288.65	1048.06	1069.37	1395.58	2086.54	1227.55	1174.68	1366.45	1285.66	1079.95	1156	1210.19	1654.94	-0.000223265	-0.041173	0.0844091	-0.00335105	0.0432391	0.11237	-0.205615	-0.334316	0.999941	0.999748	0.999928	0.99991	0.999762	0.799831	0.999984	0.541968	FALSE	0	17.5327	11.9787	4.01015	6.37742
XLOC_000649	Kdelr1	134.202	139.367	138.127	140.363	134.45	134.146	134.558	165.598	138.693	133.935	143.264	142.109	137.32	147.549	144.255	163.026	0.047454	-0.057314	0.0526433	0.0178226	0.0304496	0.137292	0.100321	-0.0225694	0.999941	0.999748	0.999928	0.99991	0.999762	0.708195	0.999984	0.999963	FALSE	0	0.688812	0.470609	0.305511	0.467841
XLOC_000650	Tmem143	3.90263	4.19977	3.33062	4.18373	3.95864	4.23627	4.72208	6.75199	4.29996	4.14525	4.39668	4.48053	4.38764	4.03991	3.79173	6.25594	0.136542	-0.01841	0.390391	0.096647	0.144961	-0.0668552	-0.309244	-0.108418	0.999941	0.999748	0.999928	0.99991	0.999762	0.999648	0.999984	0.999963	FALSE	0	0.423019	0.289013	0.33792	0.508032
XLOC_000652	Nomo1	59.5045	63.6841	64.7732	62.5966	68.3463	69.2273	64.5648	71.4148	59.2839	60.7379	60.1519	56.9018	64.4986	65.5502	59.8127	74.3185	-0.00534941	-0.0682265	-0.106616	-0.13738	-0.0834697	-0.0786242	-0.110119	0.0574195	0.999941	0.999748	0.999928	0.99991	0.999762	0.940658	0.999984	0.999963	FALSE	0	0.0188691	0.0128271	4.6649	6.84224
XLOC_000656	Gtf2h1	29.95	47.1027	50.1665	46.214	42.4792	44.0218	46.2056	30.754	29.5921	44.4766	50.8621	46.8367	40.8869	41.5214	45.7048	33.0108	-0.0172859	-0.0825828	0.0198275	0.019268	-0.054986	-0.0841662	-0.0156879	0.101844	0.999941	0.999748	0.999928	0.99991	0.999762	0.944867	0.999984	0.997748	FALSE	0	0.245326	0.0687707	0.00726582	0.0112569
XLOC_000657	Ldha	1212.75	853.314	814.497	789.028	789.666	881.774	1816.75	1780.41	1205.59	827.25	810.358	760.474	614.796	664.906	1816.28	1740.56	-0.00854212	-0.044748	-0.00734908	-0.0531707	-0.361083	-0.407205	-0.000373258	-0.0326561	0.999941	0.999748	0.999928	0.99991	0.0930514	0.000311411	0.999984	0.999963	TRUE	-0.407205	0.657194	0.18464	0.00262915	0.00407332
XLOC_000661	Zdhhc13	21.6052	14.5977	17.6457	17.9219	15.7456	15.1702	9.96836	6.19212	21.3339	15.9352	17.8719	18.1381	14.4534	14.8723	8.59113	6.53792	-0.0181463	0.125652	0.0182735	0.0172043	-0.122726	-0.0284231	-0.212213	0.0771851	0.999941	0.999748	0.999928	0.99991	0.999762	0.999648	0.999984	0.999963	FALSE	0	20.3121	9.29264	8.44277	11.1744
XLOC_000662	Nav2	1.00329	0.847827	1.16789	1.25439	1.08171	1.06925	0.607729	0.557663	1.19911	0.951468	1.16968	1.28279	1.20268	1.1538	0.810627	0.66176	0.235712	0.149709	0.00203535	0.0299388	0.140607	0.100724	0.363663	0.211988	0.999941	0.999748	0.999928	0.99991	0.999762	0.98696	0.999984	0.997748	FALSE	0	0.054161	0.0196473	0.147096	0.256097
XLOC_000663	Htatip2	35.2518	42.2187	61.9924	62.5523	46.0985	43.4838	27.2063	29.2967	35.7516	41.4039	62.1998	62.7479	48.4198	51.1849	30.5002	28.7168	0.0202538	-0.0280484	0.00481084	0.00449707	0.0707276	0.234742	0.164307	-0.0287441	0.999941	0.999748	0.999928	0.99991	0.999762	0.661115	0.999984	0.999963	FALSE	0	5.15506	1.94077	1.25465	3.18932
XLOC_000664	Prmt3	22.8422	24.0606	24.4459	23.5912	23.5403	23.3516	16.3303	17.9751	22.9822	26.1614	22.941	22.9926	23.0075	21.7269	15.0502	16.2452	0.00877699	0.120288	-0.0912787	-0.0369207	-0.0328872	-0.103579	-0.117022	-0.145137	0.999941	0.999748	0.999928	0.99991	0.999762	0.918966	0.999984	0.99088	FALSE	0	7.52833	2.83567	1.84184	4.68322
XLOC_000668	F1M920_RAT	15.6267	18.5996	16.3479	14.695	11.9169	10.9921	11.0414	13.1752	15.7295	19.7062	18.1099	15.6081	14.2994	12.1635	10.9146	14.3766	0.00939971	0.0829447	0.14682	0.086399	0.260944	0.144838	-0.0165134	0.124989	0.999941	0.999748	0.999928	0.99991	0.999762	0.979792	0.999984	0.997748	FALSE	0	9.62854e-06	4.25696e-06	4.73368e-05	6.56791e-05
XLOC_000671	Gas2	11.3749	15.843	22.6083	25.2301	21.6649	19.9127	16.8164	8.44938	11.8301	14.8198	25.2409	28.3973	22.9966	22.5119	21.9459	10.0638	0.0561246	-0.0956949	0.158248	0.169972	0.0856771	0.176166	0.382088	0.249548	0.999941	0.999748	0.999928	0.99991	0.999762	0.693542	0.999984	0.904038	FALSE	0	0.895712	0.395985	4.40293	6.10899
XLOC_000675	F1M2V4_RAT	0.888751	1.09802	8.34908	9.44354	2.28317	2.76088	2.99018	0.781926	1.026	1.32156	9.00942	9.40182	2.61995	3.0666	4.37595	1.8137	0.187528	0.246823	0.108565	-0.00632063	0.190698	0.146476	0.534503	1.11764	0.999941	0.999748	0.999928	0.99991	0.999762	0.995029	0.999984	0.713749	FALSE	0	18.5588	5.32249	0.00410679	0.00523861
XLOC_000678	Tubgcp5	11.4891	9.32231	11.8074	12.9515	12.513	12.6422	8.89181	6.50312	11.6574	9.82136	10.9911	12.0014	12.6046	11.5841	8.60549	6.90606	0.0208005	0.0744571	-0.102456	-0.109042	0.0104395	-0.125068	-0.046686	0.0854555	0.999941	0.999748	0.999928	0.99991	0.999762	0.86006	0.999984	0.997748	FALSE	0	7.21237	3.4522	0	0
XLOC_000679	Cyfip1	49.9728	51.9129	64.0526	63.3147	68.8301	68.7449	44.9756	34.163	49.0589	55.6549	59.4826	62.0077	66.2563	66.6484	45.0757	36.8371	-0.0265745	0.100229	-0.106617	-0.0300452	-0.0549007	-0.0446165	0.00320026	0.108419	0.999941	0.999748	0.999928	0.99991	0.999762	0.980495	0.999984	0.995988	FALSE	0	8.9291	3.64168	0	0
XLOC_000680	Herc2	9.13645	9.90752	11.5148	10.7129	12.0139	11.3238	8.24668	4.84282	8.67373	11.1493	9.86562	10.381	10.7499	10.5641	8.26785	5.81498	-0.0741482	0.168751	-0.220933	-0.0449771	-0.158982	-0.0992804	0.00365453	0.259039	0.999941	0.999748	0.999928	0.99991	0.999762	0.939124	0.999984	0.853346	FALSE	0	0.367534	0.129893	0	0
XLOC_000683	Atp10a	16.5126	28.3429	39.7723	41.7234	47.08	43.443	29.9939	21.0087	16.2547	27.8836	39.9134	44.0909	49.4239	46.6476	34.0291	22.746	-0.0225726	-0.023487	0.00509639	0.079439	0.0699495	0.102451	0.181531	0.114104	0.999941	0.999748	0.999928	0.99991	0.999762	0.851542	0.999984	0.993195	FALSE	0	18.9856	7.19445	0.181857	0.588739
XLOC_000685	Ube3a	25.41	24.1912	20.1893	19.2478	27.1557	27.0636	17.2085	9.12027	24.249	25.3819	16.9574	17.0702	23.7919	22.062	15.7923	10.3617	-0.0672004	0.0690391	-0.250321	-0.172263	-0.190036	-0.293587	-0.123153	0.182236	0.999941	0.999748	0.999928	0.99991	0.999762	0.179288	0.999984	0.973197	FALSE	0	0.486333	0.102292	0.85078	1.03538
XLOC_000690	Nsbp1_predicted	7.88576	8.94725	12.6647	13.9109	17.1834	19.034	12.2269	9.75095	8.07145	8.82627	13.7858	15.5666	19.1157	18.3725	13.9624	7.37309	0.0331624	-0.0194219	0.121451	0.161142	0.152898	-0.0507594	0.190033	-0.398558	0.999941	0.999748	0.999928	0.99991	0.999762	0.984228	0.999984	0.555607	FALSE	0	6.76237e-05	2.36241e-05	4.65865e-05	5.07806e-05
XLOC_000692	Trpm1	8.44056	12.5497	14.0213	15.0209	14.8044	16.0637	6.09632	3.32181	8.57931	12.8676	16.1001	16.9377	21.0146	20.6019	12.2453	5.21459	0.0232497	0.0358083	0.19813	0.172187	0.502503	0.357006	0.994478	0.635199	0.999941	0.999748	0.999928	0.99991	0.999762	0.774228	0.999984	0.927773	FALSE	0	1.55804	0.544296	1.0734	1.17004
XLOC_000694	Mtmr10	18.2808	18.7341	16.128	15.721	14.8565	15.2569	8.40072	4.027	19.1436	19.6699	15.9767	17.7169	21.9166	22.6223	14.1527	6.70806	0.0661792	0.0699585	-0.0135139	0.171406	0.557819	0.565222	0.745578	0.72215	0.999941	0.999748	0.999928	0.99991	0.000165543	1.66482e-06	0.111331	0.00760655	TRUE	1.84519	19.2129	5.12591	18.5898	20.2635
XLOC_000695	Mcee	14.9857	12.9956	15.0706	15.9599	13.044	15.0699	13.4825	21.5664	13.7854	13.2766	15.0553	19.2226	15.7271	18.015	17.6704	19.994	-0.119613	0.0306293	-0.00145573	0.266826	0.267993	0.255973	0.387727	-0.108695	0.999941	0.999748	0.999928	0.99991	0.999762	0.7225	0.999984	0.997748	FALSE	0	3.12303	0.771996	4.41201	6.32301
XLOC_000699	Tarsl2	20.7575	24.9658	24.9173	26.4291	23.9052	22.4342	27.4969	28.8822	20.7854	23.0474	27.7937	28.7742	24.4394	23.9936	26.7014	27.4975	0.00192853	-0.11487	0.157013	0.122205	0.031753	0.0965337	-0.0421979	-0.0706295	0.999941	0.999748	0.999928	0.99991	0.999762	0.980495	0.999984	0.999963	FALSE	0	0.25177	0.0955888	0.183756	0.2753
XLOC_000700	Pcsk6	0.242167	0.415974	0.248429	0.316671	0.497414	0.536007	0.481954	0.518997	0.233082	0.52773	0.310256	0.528973	0.523212	0.847905	0.948255	1.12224	-0.0388232	0.282846	0.23566	0.594089	0.060992	0.5757	0.849013	0.981523	1	0.999748	1	0.99991	0.999762	0.668048	0.997935	0.151694	FALSE	0	0.00837916	0.00500613	6.12358	7.06455
XLOC_000701	Snrpa1	52.3032	62.1965	60.7194	59.4663	63.2974	70.1321	51.1398	53.1495	53.0678	64.941	63.8436	62.4286	65.4185	78.1959	54.0558	48.0997	0.0208979	0.0621983	0.0722684	0.0700199	0.0474787	0.156806	0.079851	-0.143744	0.999941	0.999748	0.999928	0.99991	0.999762	0.703077	0.999984	0.99088	FALSE	0	0.203068	0.127642	0.537845	0.733603
XLOC_000702	Sels	84.1879	69.1135	80.5569	84.5552	67.257	73.2806	64.1341	64.9273	84.4589	67.6263	81.7445	81.9335	67.9976	81.5106	67.1498	58.3067	0.00463107	-0.0313373	0.0210875	-0.0453855	0.0157761	0.153358	0.0661906	-0.154912	0.999941	0.999748	0.999928	0.99991	0.999762	0.703805	0.999984	0.972847	FALSE	0	0.292144	0.183639	0.57525	0.826521
XLOC_000703	Chsy1	5.47457	4.15663	3.07186	3.32414	3.9549	3.44042	2.76051	2.17995	5.20085	3.59771	2.90462	2.60996	3.40484	2.89857	1.9046	1.838	-0.0726368	-0.20308	-0.0781466	-0.33747	-0.210318	-0.239646	-0.512958	-0.234434	0.999941	0.999748	0.999928	0.99991	0.999762	0.849113	0.999984	0.995988	FALSE	0	0.531245	0.333945	0.810679	1.23161
XLOC_000704	D4ABB0_RAT	6.98064	5.03914	5.54879	5.85619	5.72346	5.48771	3.83306	3.75973	6.9711	5.11858	5.48137	5.57769	5.54904	5.15651	4.13804	3.27243	-0.00194511	0.0221303	-0.0173226	-0.0690857	-0.0438709	-0.0881519	0.107745	-0.194711	0.999941	0.999748	0.999928	0.99991	0.999762	0.980495	0.999984	0.990147	FALSE	0	0.062614	0.0193161	0.000119578	0.000187732
XLOC_000707	Ttc23	4.48728	7.66844	8.74734	9.41456	9.43549	10.0704	8.3253	8.17547	4.1207	6.8988	9.37085	11.1494	10.8196	11.7521	9.22826	7.4489	-0.120157	-0.150517	0.0982501	0.241639	0.195541	0.220766	0.14688	-0.132575	0.999941	0.999748	0.999928	0.99991	0.999762	0.635236	0.999984	0.997748	FALSE	0	8.5011	1.7997	1.05804	7.00549
XLOC_000710	-	0.407874	0.279283	0.54843	0.647533	0.451593	0.451834	0.295403	0.168256	0.540366	0.268329	0.492127	0.82653	0.551217	0.717772	0.387711	0.229581	0.334426	-0.0422797	-0.131044	0.3097	0.239534	0.567464	0.302703	0.297023	0.999941	1	0.999928	0.99991	0.999762	0.608483	1	1	FALSE	0	0.826459	0.287813	0.383258	0.31835
XLOC_000711	-	0.569265	0.398371	0.655913	0.889422	0.50521	0.493895	0.369304	0.27739	0.609025	0.308537	0.82993	0.999016	0.650388	0.778133	0.573052	0.424194	0.0832589	-0.286753	0.298902	0.151555	0.310201	0.564232	0.520195	0.474045	0.999941	1	0.999928	0.99991	0.999762	0.543743	0.999984	1	FALSE	0	0.740303	0.322138	0.702826	0.583796
XLOC_000712	-	0.74075	0.601879	1.15333	1.60369	0.511308	0.925935	0.588684	0.774772	0.723353	0.564223	1.32101	1.91885	1.49887	1.02862	0.957462	1.04528	-0.0301658	-0.0795547	0.18115	0.244871	1.38708	0.13762	0.618692	0.388721	0.999941	0.999748	0.999928	0.99991	0.999762	0.999648	0.999984	0.997748	FALSE	0	0.767692	0.354305	0.841991	0.699392
XLOC_000717	F1M1S6_RAT	11.8289	11.4952	9.91632	9.61755	10.3737	10.6224	8.34906	4.33083	11.5748	11.8768	9.15056	9.73429	10.8042	10.4862	8.02565	5.81126	-0.0310632	0.0467148	-0.11474	0.0172283	0.0581127	-0.018443	-0.0563076	0.415889	0.999941	0.999748	0.999928	0.99991	0.999762	0.999648	0.999984	0.598042	FALSE	0	2.05975	1.01703	2.54362	2.93151
XLOC_000720	Akap13	11.8357	8.49589	9.47284	8.6329	9.00416	9.15747	7.09403	5.00248	11.759	8.68815	8.44396	8.92404	8.43567	8.56995	7.7144	5.77265	-0.00930082	0.0319125	-0.164042	0.0473126	-0.0930215	-0.0945943	0.119335	0.202813	0.999941	0.999748	0.999928	0.99991	0.999762	0.944977	0.999984	0.919399	FALSE	0	14.489	6.62397	0.440212	0.676992
XLOC_000721	Klhl25	7.03526	6.28888	6.91242	6.43095	6.34494	6.16304	6.45376	7.05421	7.29931	6.56473	6.59006	6.50855	6.94593	7.06842	6.28117	6.72362	0.0524247	0.0609834	-0.0678933	0.0170409	0.128623	0.194792	-0.0385019	-0.0682552	0.999941	0.999748	0.999928	0.99991	0.999762	0.730685	0.999984	0.999963	FALSE	0	0.000829964	0.000379436	0.555647	0.734219
XLOC_000722	F1M1H9_RAT	14.0887	13.2344	17.6825	15.2502	16.7196	17.2702	10.6052	6.45448	13.3792	14.7344	17.7258	14.8977	15.1216	15.2222	9.98095	7.38319	-0.0740075	0.153794	0.00350866	-0.0335162	-0.144023	-0.180991	-0.0866801	0.191172	0.999941	0.999748	0.999928	0.99991	0.999762	0.918966	0.999984	0.997748	FALSE	0	2.62527e-06	1.2002e-06	0.00175757	0.00232241
XLOC_000724	Mrps11	25.7567	36.5494	44.448	45.8009	36.8136	33.4542	27.9659	35.7948	24.3049	34.4109	48.2317	47.4748	40.9313	41.4985	30.3113	30.4998	-0.0833673	-0.0867375	0.117609	0.0516752	0.152572	0.310038	0.115789	-0.230253	0.999941	0.999748	0.999928	0.99991	0.999762	0.220394	0.999984	0.915411	FALSE	0	7.09447	4.645	0.00127588	0.00332274
XLOC_000726	Aen	30.8396	27.9096	29.6135	23.5603	18.2431	17.7373	17.0826	17.9166	28.5971	25.7872	28.6054	22.0158	17.3289	18.2153	16.28	16.2049	-0.10855	-0.113682	-0.0497964	-0.0973909	-0.073756	0.0381521	-0.069013	-0.144021	0.999941	0.999748	0.999928	0.99991	0.999762	0.999648	0.999984	0.995988	FALSE	0	8.7263	5.61834	0.0110895	0.0288801
XLOC_000728	Abhd2	33.9605	27.9252	28.1879	23.2866	22.5859	21.709	15.2207	8.64118	33.659	29.028	27.0124	21.8398	21.2531	20.3293	15.375	9.89794	-0.0128274	0.055682	-0.0612323	-0.0921318	-0.0873504	-0.0942838	0.0144572	0.193803	0.999941	0.999748	0.999928	0.99991	0.999762	0.899102	0.999984	0.921435	FALSE	0	8.96238	4.3088	0.265361	0.564412
XLOC_000729	LOC683179	12.294	20.1114	25.6778	25.7441	31.8066	32.8774	20.0883	15.1711	12.3857	22.7602	25.1621	26.2338	30.1347	31.8657	19.555	12.879	0.0106348	0.177669	-0.0291546	0.0270808	-0.0776496	-0.044953	-0.0386231	-0.234625	0.999941	0.999748	0.999928	0.99991	0.999762	0.982521	0.999984	0.86821	FALSE	0	6.00017	8.58103	1.23383	1.84258
XLOC_000731	LOC100361856	18.4384	17.3047	17.7268	19.1948	17.4886	18.3713	16.8715	24.0784	16.9808	19.4347	21.0623	22.5372	16.3064	22.556	20.0237	21.0155	-0.118141	0.166562	0.247449	0.230483	-0.100382	0.294608	0.245782	-0.195416	0.999941	0.999748	0.999928	0.99991	0.999762	0.72355	0.999984	0.990885	FALSE	0	3.93525	4.66691	2.7424	4.06211
XLOC_000733	RGD1308541	4.89776	6.87003	6.82419	6.87766	9.03159	8.50395	6.04939	4.67901	4.9845	6.89151	6.56069	7.25805	9.14247	7.88156	5.44313	3.83423	0.0248243	0.00443921	-0.0559737	0.0765802	0.0174124	-0.108328	-0.149742	-0.28063	0.999941	0.999748	0.999928	0.99991	0.999762	0.886077	0.999984	0.783189	FALSE	0	0.103784	0.117009	0.100792	0.13798
XLOC_000735	Wdr93	5.18996	2.69153	2.28511	2.86263	2.95647	3.02983	3.69447	5.81915	5.27053	2.99982	3.07014	2.89894	2.74955	3.88662	4.43368	6.1473	0.0218077	0.151128	0.410491	0.0175742	-0.101132	0.349082	0.256784	0.0778428	0.999941	0.999748	0.999928	0.99991	0.999762	0.927135	0.999984	0.999963	FALSE	0	0.0703876	0.0392822	0.256245	0.297195
XLOC_000736	Mesp2	1.6798	0.863809	1.34186	1.83697	1.49357	1.20044	0.949276	0.700917	1.78035	0.862712	1.5398	1.66181	1.35006	1.60409	0.790539	0.676624	0.0792861	-0.001643	0.185589	-0.136743	-0.13615	0.390002	-0.236644	-0.0444365	0.999941	0.999748	0.999928	0.99991	0.999762	0.798088	0.999984	0.999963	FALSE	0	0.202382	0.0865873	0.860353	0.988441
XLOC_000737	Zfp710	7.82709	10.4134	8.74459	7.8666	6.99692	7.26653	9.49315	11.5379	8.6155	9.82467	9.16933	7.36309	6.72099	7.22505	7.74016	10.1277	0.136792	-0.0831383	0.0676698	-0.0941911	-0.0572119	-0.00814659	-0.291122	-0.186349	0.999941	0.999748	0.999928	0.99991	0.999762	0.999648	0.999984	0.968444	FALSE	0	34.0144	15.194	7.15458	7.248
XLOC_000738	Sema4b	8.66097	8.08202	7.80675	7.52525	7.80091	8.10369	6.52573	5.75051	8.83486	8.4014	7.76187	7.78189	7.97055	7.62582	6.51954	6.35144	0.0283545	0.0552434	-0.0082123	0.047757	0.0306482	-0.0865849	-0.00134845	0.141059	0.999941	0.999748	0.999928	0.99991	0.999762	0.979792	0.999984	0.997748	FALSE	0	9.20211	3.72285	2.82242	5.61251
XLOC_000739	-	2.30591	2.91395	2.75447	2.78035	2.28107	2.61913	2.12135	2.22661	2.44535	2.67201	2.96272	2.99856	2.60485	2.61909	2.30884	2.26089	0.0812814	-0.120723	0.101591	0.105354	0.183939	-2.1223e-05	0.116902	0.0211014	0.999941	0.999748	0.999928	0.99991	0.999762	0.999895	0.999984	0.999963	FALSE	0	2.32536	0.940759	1.85792	4.57908
XLOC_000740	Ttll13	3.23417	1.38065	1.13958	1.3182	1.28751	1.45161	1.90791	2.08232	3.53408	1.83537	1.17966	1.51174	1.12339	1.15821	1.70365	2.33892	0.124263	0.386379	0.0459092	0.184558	-0.181614	-0.302393	-0.154775	0.16038	0.999941	0.999748	0.999928	0.99991	0.999762	0.863868	0.999984	0.997748	FALSE	0	1.85948	0.75228	1.48569	3.66167
XLOC_000741	Ngrn	25.7211	21.2748	19.6524	20.3759	19.168	19.3555	20.2894	31.7944	23.4254	20.5581	21.6763	21.5432	19.0837	18.2248	21.4125	30.2351	-0.134331	-0.0492034	0.140731	0.079987	-0.00632583	-0.0863806	0.0773559	-0.0723151	0.999941	0.999748	0.999928	0.99991	0.999762	0.980495	0.999984	0.999963	FALSE	0	1.27589	0.516178	1.0194	2.51245
XLOC_000742	Vps33b	10.843	9.61305	10.4845	11.6432	10.9814	9.65279	9.94784	10.8482	11.0802	9.45166	11.0127	11.9767	9.72142	9.91917	11.0091	11.3856	0.0309377	-0.0241729	0.0702563	0.0404007	-0.174137	0.0388761	0.144857	0.0691325	0.999941	0.999748	0.999928	0.99991	0.999762	0.999648	0.999984	0.999963	FALSE	0	1.03476	0.418624	0.826741	2.03761
XLOC_000743	Prc1	86.3386	93.7953	112.934	114.959	143.317	144.905	77.1777	56.0442	85.6396	95.8292	118.486	123.04	148.676	149.233	71.4036	51.0466	-0.011714	0.0309171	0.0691769	0.0979256	0.0529258	0.0424304	-0.112036	-0.134499	0.999941	0.999748	0.999928	0.99991	0.999762	0.982838	0.999984	0.984626	FALSE	0	0.607374	0.245714	0.485254	1.19597
XLOC_000744	Hddc3	10.7477	9.89735	9.62151	10.2024	9.73178	10.8976	11.1367	14.5724	10.3839	10.1592	10.6738	12.1148	10.8784	12.1202	13.1753	14.6201	-0.0492137	0.0373006	0.148275	0.24565	0.159143	0.152079	0.240526	0.0046826	0.999941	0.999748	0.999928	0.99991	0.999762	0.954978	0.999984	0.999963	FALSE	0	0.228601	0.0924613	0.182573	0.449976
XLOC_000745	F1M9Z0_RAT	4.03611	1.899	3.17253	2.68423	2.49522	2.08785	4.30261	4.65594	3.52079	2.0294	1.50996	3.33589	1.92337	2.53856	3.20648	3.44106	-0.19197	0.0911685	-1.02338	0.303405	-0.359097	0.270237	-0.413063	-0.425549	0.999941	0.999748	0.999928	0.99991	0.999762	0.98696	0.999984	0.991379	FALSE	0	5.48012	0.892061	0.000905077	0.00174088
XLOC_000746	Zfp592	6.76729	6.69546	6.90324	6.31192	6.26716	6.30225	7.81172	7.61694	7.07044	6.79517	6.74018	6.43549	6.28606	6.32283	7.70609	7.80563	0.0623208	0.0210149	-0.0339882	0.027539	0.00427609	0.0046301	-0.0193913	0.0348515	0.999941	0.999748	0.999928	0.99991	0.999762	0.999648	0.999984	0.999963	FALSE	0	0.0608085	0.00786748	1.26691	2.43446
XLOC_000749	Pde8a	18.1028	20.258	20.5337	22.6238	24.1975	24.839	18.9655	10.1921	18.665	21.3853	22.5132	23.9749	24.9324	26.1797	21.9747	14.4538	0.0438839	0.0777541	0.132163	0.0833257	0.0429887	0.0755452	0.211429	0.499859	0.999941	0.999748	0.999928	0.99991	0.999762	0.979792	0.999984	0.272542	FALSE	0	5.70011	0.735611	0.0133837	0.0257175
XLOC_000750	-	24.6282	23.2329	27.002	24.9168	24.6119	19.7111	24.1489	23.9791	25.1868	22.0289	30.0251	25.8733	27.5167	26.3341	26.3972	27.0263	0.0322273	-0.0764339	0.152567	0.0541321	0.160335	0.416091	0.127921	0.171911	0.999941	0.999748	0.999928	0.99991	0.999762	0.885677	0.999984	0.999655	FALSE	0	0.0449932	0.00862584	0.00020369	0.000233632
XLOC_000751	Whamm	6.30153	7.62055	7.06478	7.19792	7.18346	7.30375	11.3542	12.6303	6.34507	6.99087	6.71046	7.17031	6.51688	6.55581	10.4133	12.9917	0.00977927	-0.122741	-0.0731702	-0.00546846	-0.138473	-0.153642	-0.123661	0.040386	0.999941	0.999748	0.999928	0.99991	0.999762	0.95178	0.999984	0.999963	FALSE	0	0.0357924	0.0119678	0.00048348	0.000517812
XLOC_000752	Fam103a1	28.4132	30.687	32.4629	32.6237	33.8938	33.74	26.7031	22.559	26.9261	27.8514	33.7719	34.8903	34.0557	31.0248	27.0886	24.0099	-0.0772766	-0.139401	0.0568597	0.0966192	0.00685472	-0.120665	0.020602	0.0895415	0.999941	0.999748	0.999928	0.99991	0.999762	0.944957	0.999984	0.997748	FALSE	0	1.06147	0.495878	0.0232124	0.0245207
XLOC_000756	Eftud1	9.0552	11.0363	10.4314	9.97787	10.1078	9.46081	9.31113	9.87258	8.91671	10.8354	10.0347	9.28267	9.61013	9.53275	10.134	10.709	-0.0219903	-0.026264	-0.0553939	-0.10312	-0.0721095	0.0108149	0.12093	0.116194	0.999941	0.999748	0.999928	0.99991	0.999762	0.999648	0.999984	0.997748	FALSE	0	0.790458	0.380188	5.10998e-05	5.43847e-05
XLOC_000757	Mex3b	10.795	3.41534	3.10712	3.04377	2.90734	2.06529	1.61687	1.2989	10.6157	3.49566	2.82732	2.57483	2.01891	1.54088	0.770104	0.745778	-0.0239401	0.0325924	-0.131698	-0.233048	-0.505166	-0.400091	-0.980521	-0.725942	0.999941	0.999748	0.999928	0.99991	0.427643	0.497703	0.189611	0.294365	FALSE	0	2.56	1.25726	0.000125776	0.00016269
XLOC_000760	Stard5	9.1648	5.41328	9.16128	11.0321	8.80698	8.51536	4.68533	3.80915	8.99505	6.85922	10.2138	12.2942	10.1348	10.1551	5.93098	4.46111	-0.0266783	0.336015	0.155292	0.154939	0.200475	0.251359	0.333774	0.22253	0.999941	0.999748	0.999928	0.99991	0.999762	0.532785	0.999984	0.96568	FALSE	0	0.252408	0.122908	0.0918397	0.129045
XLOC_000761	Mesdc2	38.9642	45.4372	59.6883	64.5077	59.6542	61.8863	51.6496	43.7578	39.2992	44.2458	62.6786	67.9625	58.9218	66.3595	52.9649	44.0198	0.0123193	-0.0382481	0.0704097	0.075154	-0.0177922	0.100526	0.0362102	0.00859281	0.999941	0.999748	0.999928	0.99991	0.999762	0.883289	0.999984	0.999963	FALSE	0	4.272	2.42852	9.81035	14.9812
XLOC_000768	D3ZPM8_RAT	0.520652	0.33115	0.289116	0.599052	0.30203	0.334079	0.426558	1.14512	0.311121	0.177953	0.680025	0.640787	0.410116	0.482452	0.170076	0.602067	-0.594222	-0.633349	1.00332	0.083659	0.343522	0.424182	-0.963227	-0.826604	0.999941	1	0.999928	0.99991	1	0.999648	0.999984	0.997748	FALSE	0	0	0	0	0
XLOC_000779	LOC680217	172.861	203.767	200.013	207.201	159.831	135.865	119.444	200.157	192.005	187.499	227.694	207.414	187.858	169.394	149.027	185.601	0.151448	-0.119976	0.186915	0.0014816	0.232961	0.317999	0.319	-0.108871	0.999941	0.999748	0.999928	0.99991	0.999762	0.179919	0.999984	0.997748	FALSE	0	0.960867	0.412923	0	0
XLOC_000780	Picalm	94.9864	86.5372	93.4374	87.5182	97.1873	96.189	96.5255	63.0198	97.4582	88.9312	86.5698	88.6836	90.2512	88.9115	92.6937	70.3157	0.0370241	0.0393244	-0.110014	0.0190626	-0.106708	-0.113379	-0.0583771	0.157804	0.999941	0.999748	0.999928	0.99991	0.999762	0.899102	0.999984	0.969909	FALSE	0	0.00686445	0.00294993	0	0
XLOC_000786	Ccdc90b	12.5952	12.3032	13.1832	14.467	14.4981	15.1366	15.0155	13.3222	14.0428	13.0882	13.2134	15.6176	14.7415	15.959	14.9594	13.6794	0.155785	0.0885353	0.00327631	0.109677	0.0238563	0.0758411	-0.00536441	0.0378919	0.999941	0.999748	0.999928	0.99991	0.999762	0.980495	0.999984	0.999963	FALSE	0	0.297055	0.0342782	0.00030239	0.000307623
XLOC_000787	Rab30	2.35051	2.0735	2.83355	2.6371	2.10971	2.00418	1.84966	0.966433	2.99234	2.69494	2.67936	3.3534	3.10897	2.59855	1.8264	1.48936	0.335617	0.362797	-0.0778949	0.335369	0.538253	0.358926	-0.0173153	0.575653	0.999941	0.999748	0.999928	0.99991	0.999762	0.91243	0.999984	0.89062	FALSE	0	9.46376	1.09169	9.49534e-06	9.6811e-06
XLOC_000788	Prcp	5.02388	6.2746	6.46114	6.58823	7.05784	7.41616	9.061	7.38861	4.42805	5.53337	6.83998	6.66055	6.32053	6.84136	7.41103	7.32064	-0.178347	-0.178337	0.080985	0.0155162	-0.156832	-0.114777	-0.286494	-0.0131543	0.999941	0.999748	0.999928	0.99991	0.999762	0.959269	0.999984	0.999963	FALSE	0	7.00496	1.59172	8.60362e-07	1.15051e-06
XLOC_000794	Nars2	6.04905	5.9264	6.31479	6.28344	6.59668	6.85483	7.02856	6.20489	6.14216	6.42145	5.49365	6.22038	6.43912	6.77248	6.41041	6.83216	0.0216818	0.113896	-0.197612	-0.0143228	-0.0343495	-0.0171844	-0.130862	0.136834	0.999941	0.999748	0.999928	0.99991	0.999762	0.999648	0.999984	0.997748	FALSE	0	0.378743	0.132979	3.04908	3.30865
XLOC_000795	Gab2	8.35244	3.48422	2.29033	1.98481	2.50122	2.29365	3.00996	1.95923	7.93268	3.564	2.1304	2.08397	2.32375	2.29377	3.11429	2.40928	-0.0734865	0.0317603	-0.0999073	0.0670371	-0.101948	7.23243e-05	0.0476041	0.285168	0.999941	0.999748	0.999928	0.99991	0.999762	0.999868	0.999984	0.877965	FALSE	0	5.17572	1.81723	1.04425	1.13314
XLOC_000796	Kctd21	1.9123	1.55449	1.5996	1.39906	1.52588	1.4826	1.71123	1.67601	2.12763	1.40974	1.53317	1.57612	1.58529	1.4585	1.86859	1.70101	0.146664	-0.132086	-0.0575203	0.161067	0.0517761	-0.0221385	0.120193	0.0201665	0.999941	0.999748	0.999928	0.99991	0.999762	0.999648	0.999984	0.999963	FALSE	0	1.47398	0.523142	0.0138068	0.0143483
XLOC_000797	Alg8	17.0184	17.5807	18.9505	20.614	24.2114	24.2683	14.2445	15.0136	18.0427	16.7499	19.9601	21.5133	24.733	25.1845	15.2358	13.7952	0.0838413	-0.0694354	0.0744999	0.0613132	0.0306256	0.0532476	0.0964057	-0.121261	0.999941	0.999748	0.999928	0.99991	0.999762	0.983142	0.999984	0.997748	FALSE	0	2.8406	1.00851	0.0100163	0.00961049
XLOC_000798	Ndufc2	103.854	101.581	99.2274	108.96	102.571	100.226	101.276	122.015	98.4105	94.7926	113.859	119.384	106.487	115.428	107.191	113.426	-0.0775959	-0.0996826	0.198251	0.131695	0.0540027	0.203547	0.0818129	-0.105218	0.999941	0.999748	0.999928	0.99991	0.999762	0.597316	0.999984	0.997748	FALSE	0	4.98254	1.76911	0.0105956	0.00927451
XLOC_000799	D4AAA7_RAT	3.15756	4.57774	3.13719	2.68813	4.6893	3.75306	4.95911	6.41888	4.29383	3.52664	3.14606	3.57302	3.86021	3.84217	4.50307	4.89367	0.431687	-0.367178	0.00394762	0.397669	-0.274238	0.0329853	-0.136287	-0.384524	0.999941	0.999748	0.999928	0.99991	0.999762	0.999648	0.999984	0.980305	FALSE	0	8.15973	2.89727	0.0139346	0.0114725
XLOC_000800	Kctd14	4.46167	3.22227	2.83975	3.3505	3.19969	3.24637	2.78535	2.9147	4.06918	2.76431	3.06453	3.23895	3.14858	2.70596	2.24626	1.76796	-0.129798	-0.213982	0.106298	-0.0474109	-0.0225213	-0.254103	-0.298383	-0.690551	0.999941	0.999748	0.999928	0.99991	0.999762	0.865854	0.999984	0.37493	FALSE	0	10.7464	3.78817	0.0210611	0.0167694
XLOC_000801	Ints4	18.2902	20.0004	20.6342	21.8463	21.2314	21.1602	18.3448	23.273	18.396	18.7949	21.6945	21.8101	21.5949	21.3456	19.6811	22.2997	0.00827613	-0.0892273	0.0719517	-0.00238166	0.0243773	0.0125265	0.100909	-0.0613635	0.999941	0.999748	0.999928	0.99991	0.999762	0.999648	0.999984	0.999963	FALSE	0	7.21429	2.39944	0.0356834	0.0279892
XLOC_000802	D3ZGQ8_RAT	5.89512	7.16698	6.47846	6.18625	7.98275	8.22415	8.44124	5.21063	5.72925	7.21586	5.78068	5.86561	7.04024	6.95657	7.93032	5.81392	-0.0404784	0.00967153	-0.161767	-0.07553	-0.178874	-0.238336	-0.0889881	0.155232	0.999941	0.999748	0.999928	0.99991	0.999762	0.241489	0.999984	0.969909	FALSE	0	13.6218	3.15699	0.273403	0.212849
XLOC_000803	Clns1a	37.6796	41.6976	46.7126	49.956	45.979	45.6294	45.4893	51.3759	36.3896	39.8263	50.0096	50.2191	45.8221	46.1186	43.3324	46.3048	-0.0501221	-0.0660807	0.0981901	0.00756311	-0.00492079	0.0153516	-0.0699236	-0.149623	0.999941	0.999748	0.999928	0.99991	0.999762	0.999648	0.999984	0.982928	FALSE	0	13.5471	7.05883	3.56116	2.77207
XLOC_000804	Pak1	14.4034	11.8747	15.5203	16.3216	11.7734	11.9849	11.5373	12.8125	15.3933	13.2932	16.0781	17.578	12.9583	12.7225	12.6424	14.1076	0.0952533	0.161511	0.05062	0.10636	0.137234	0.085472	0.130881	0.137895	0.999941	0.999748	0.999928	0.99991	0.999762	0.973468	0.999984	0.997748	FALSE	0	1.49836	0.784525	1.75556	1.38152
XLOC_000808	Prkrir	27.4003	29.7471	28.7901	26.9269	28.0546	29.9496	19.7421	16.3013	27.4445	32.5427	28.0449	26.5842	28.4048	28.9049	17.5105	15.6535	0.00231692	0.12917	-0.0377017	-0.0184103	0.0178342	-0.0510491	-0.172129	-0.0581378	0.999941	0.999748	0.999928	0.99991	0.999762	0.980495	0.999984	0.999963	FALSE	0	9.10212	4.96304	0.021874	0.0418713
XLOC_000810	-	1.22767	2.00185	2.14281	2.547	2.10737	1.52441	1.75041	2.78393	1.36598	1.87605	2.39166	2.393	1.89443	2.26919	2.0492	1.79199	0.142969	-0.0890403	0.1518	-0.0864753	-0.146352	0.544478	0.215955	-0.608132	0.999941	0.999748	0.999928	0.99991	0.999762	0.980495	0.999984	0.997748	FALSE	0	25.7226	10.4767	34.3194	44.7155
XLOC_000814	Arrb1	11.7567	13.4587	21.2917	19.2704	15.5521	14.0762	8.28674	3.43799	10.2332	15.412	19.0953	19.4595	13.6936	12.9932	8.07291	4.33037	-0.198415	0.194166	-0.156298	0.0140157	-0.182357	-0.114653	-0.0372603	0.324497	0.999941	0.999748	0.999928	0.99991	0.999762	0.962723	0.999984	0.950681	FALSE	0	16.4902	6.854	0.0153115	0.0197313
XLOC_000821	Lipt2	5.7226	3.3575	3.78049	3.82994	3.16505	3.02068	2.3671	3.29491	6.02839	3.74293	4.08838	4.13107	3.48128	3.85852	2.18466	3.00692	0.0738446	0.152477	0.110154	0.106515	0.13337	0.343101	-0.110837	-0.127888	0.999941	0.999748	0.999928	0.99991	0.999762	0.669212	0.999984	0.997748	FALSE	0	0.0512828	0.020119	1.80679	2.34081
XLOC_000823	Pgm2l1	3.07982	3.24875	2.80849	2.66786	2.9195	2.37647	1.08771	0.598374	3.07594	3.4336	2.84746	2.81194	2.47408	2.38792	1.15929	0.721156	-0.00176144	0.0775161	0.0192019	0.0732097	-0.230253	0.00665495	0.0844279	0.233656	0.999941	0.999748	0.999928	0.99991	0.999762	0.999648	0.999984	0.997748	FALSE	0	0.195473	0.0766847	0.479344	0.621689
XLOC_000825	C2cd3	8.72355	12.2862	12.7778	11.7883	12.8647	12.6042	10.193	7.21461	8.79684	12.7787	11.6224	11.5897	11.8497	12.0538	9.67424	7.34946	0.0119338	0.0562533	-0.135618	-0.0243045	-0.117614	-0.0638981	-0.0746071	0.0263549	0.999941	0.999748	0.999928	0.99991	0.999762	0.973468	0.999984	0.999963	FALSE	0	5.57111	2.18556	0.190482	0.267783
XLOC_000827	Ucp2	42.8927	41.6479	30.5177	29.556	31.8545	27.9819	13.8499	32.0124	41.7719	40.2305	31.4607	29.2588	32.5826	29.318	12.6762	23.8443	-0.0381093	-0.0498323	0.0437633	-0.014531	0.0325036	0.0670586	-0.126796	-0.423448	0.999941	0.999748	0.999928	0.99991	0.999762	0.973468	0.999984	0.231266	FALSE	0	0.30532	0.118412	3.34602	4.73811
XLOC_000828	Chchd8	11.6454	7.84992	12.1959	14.4845	11.3008	11.6764	7.88001	9.46507	12.9533	8.81726	14.6291	16.3481	11.8109	11.1918	8.58044	8.50713	0.152319	0.16566	0.260492	0.173485	0.0631474	-0.0606231	0.121378	-0.152243	0.999941	0.999748	0.999928	0.99991	0.999762	0.999648	0.999984	0.997748	FALSE	0	0.158542	0.0589643	7.90066	11.1879
XLOC_000829	Rab6a	77.2945	68.1962	66.5912	65.0924	69.4261	68.0417	68.0535	46.2658	80.2318	70.5691	64.0533	63.6922	64.3424	62.7823	64.2347	51.689	0.0537402	0.0492742	-0.0559729	-0.0313238	-0.109544	-0.115884	-0.0831907	0.159585	0.999941	0.999748	0.999928	0.99991	0.999762	0.858452	0.999984	0.965105	FALSE	0	0.189233	0.0595234	8.30136	11.507
XLOC_000830	Fam168a	15.9178	14.5183	14.3413	15.4176	17.7256	18.2388	19.642	15.2942	15.6529	15.4087	14.0188	15.3317	16.2755	17.0099	19.7006	16.8751	-0.0240586	0.0853022	-0.0325831	-0.00800844	-0.122412	-0.100068	0.004276	0.141033	0.999941	0.999748	0.999928	0.99991	0.999762	0.948011	0.999984	0.972847	FALSE	0	1.18957	0.359113	6.98425	9.08143
XLOC_000831	Fchsd2	9.9338	15.6646	18.2581	17.5401	17.6887	19.1323	15.9476	12.7414	9.34316	15.156	15.8108	17.4531	15.7897	16.3522	16.4354	14.7055	-0.0875265	-0.0473118	-0.20641	-0.0071329	-0.162869	-0.225251	0.0432004	0.205331	0.999941	0.999748	0.999928	0.99991	0.999762	0.346981	0.999984	0.904038	FALSE	0	10.9753	5.58138	8.77457	9.44012
XLOC_000832	Stard10	258.736	308.276	296.612	302.654	277.151	283.053	288.991	438.663	259.831	280.103	318.037	313.353	309.442	328.167	341.427	421.454	0.00609042	-0.138218	0.100585	0.0501031	0.158943	0.213288	0.240476	-0.0577244	0.999941	0.999748	0.999928	0.99991	0.999762	0.240813	0.999984	0.999963	FALSE	0	33.7696	25.3034	49.9653	50.8195
XLOC_000833	F1LM60_RAT	12.2287	11.1799	12.2328	13.1505	12.4747	12.912	15.7841	16.9704	11.986	11.6364	11.5522	13.1006	11.8293	12.4125	16.049	17.1824	-0.0286838	0.0572357	-0.081898	-0.00544329	-0.0760146	-0.0564727	0.0238615	0.0178067	0.999941	0.999748	0.999928	0.99991	0.999762	0.980495	0.999984	0.999963	FALSE	0	11.5736	8.5995	16.5589	16.9424
XLOC_000837	Clpb	45.9478	51.8457	57.416	60.89	59.8221	58.5362	54.0622	63.4118	47.6645	48.5522	59.2612	60.6873	61.8167	63.7112	53.3338	58.2561	0.0528065	-0.0944993	0.0455569	-0.00480278	0.0472404	0.122018	-0.0195337	-0.122141	0.999941	0.999748	0.999928	0.99991	0.999762	0.812222	0.999984	0.993195	FALSE	0	0.103313	0.0702372	0.144108	0.182819
XLOC_000840	RGD1311634	66.217	95.3111	118.032	129.819	115.163	111.352	68.7613	83.4569	62.6434	97.9884	126.118	134.374	125.353	126.822	68.2873	67.2258	-0.079915	0.0399254	0.0955178	0.0497148	0.122217	0.18752	-0.00996499	-0.3116	0.999941	0.999748	0.999928	0.99991	0.999762	0.677485	0.999984	0.850988	FALSE	0	2.4053	1.12067	3.06291	6.74613
XLOC_000841	Lamtor1	154.106	167.534	182.139	190.294	162.533	160.73	233.59	232.534	151.177	147.371	197.556	203.915	162.44	163.568	259.226	224.219	-0.0276662	-0.184884	0.11716	0.0996872	-0.000825226	0.0252357	0.150171	-0.0525101	0.999941	0.999748	0.999928	0.99991	0.999762	0.999648	0.999984	0.999963	FALSE	0	2.91733	1.35915	3.71489	8.18264
XLOC_000842	Numa1	35.2526	40.0516	40.9444	41.4421	45.2039	45.1684	51.06	55.7815	35.3599	38.824	39.4079	40.8817	42.4773	42.5639	49.3992	53.8478	0.00437215	-0.0447975	-0.0550442	-0.0195943	-0.0895508	-0.0854885	-0.0476111	-0.0508066	0.999941	0.999748	0.999928	0.99991	0.999762	0.910916	0.999984	0.999963	FALSE	0	2.92748	1.36244	6.57935	10.3868
XLOC_000843	TRPC2_RAT	6.74457	9.25752	7.91254	8.85967	8.93267	8.54087	8.02849	5.99361	6.76888	9.36674	9.37101	9.61265	9.71625	8.93392	7.5355	5.67784	0.00511497	0.0167415	0.241259	0.116419	0.120019	0.0641756	-0.0902647	-0.0767669	0.999941	0.999748	0.999928	0.99991	0.999762	0.980789	0.999984	0.999963	FALSE	0	0.723488	0.312707	9.07828	13.9182
XLOC_000845	Pgap2	21.6299	22.5745	26.3299	24.6649	23.5195	25.0357	28.0063	29.9755	22.8736	22.6892	24.1033	25.7059	23.2932	26.1694	28.2786	32.0056	0.0802954	0.00727954	-0.126967	0.0594042	-0.0138892	0.0636454	0.0139099	0.0942362	0.999941	0.999748	0.999928	0.99991	0.999762	0.980495	0.999984	0.997748	FALSE	0	8.6572	3.60722	5.67552	7.12752
XLOC_000846	Stim1	25.369	29.2935	32.3923	33.5619	32.1777	31.8213	36.3287	36.1775	25.9104	26.669	32.7026	33.6248	32.2783	33.0479	36.6615	36.0317	0.0303463	-0.134934	0.0137123	0.00269328	0.00448946	0.0543981	0.0131201	-0.0058099	0.999941	0.999748	0.999928	0.99991	0.999762	0.980495	0.999984	0.999963	FALSE	0	9.43261	4.12818	8.54383	9.36239
XLOC_000847	Rrm1	131.225	197.225	241.648	230.099	260.701	260.444	117.929	53.7038	125.306	216.952	232.987	246.397	251.952	249.337	110.621	60.8939	-0.0665352	0.137467	-0.0526354	0.0986885	-0.049228	-0.0628515	-0.0922125	0.180957	0.999941	0.999748	0.999928	0.99991	0.999762	0.973468	0.999984	0.969909	FALSE	0	6.08196	1.7551	0.771401	1.50452
XLOC_000898	D3ZA88_RAT	2.85277	0.933596	1.05054	1.91402	1.23032	0.840544	0.866563	1.29209	2.3378	1.23269	1.20319	1.95868	1.45014	1.24969	0.932506	1.31186	-0.276489	0.366669	0.179736	0.0316416	0.220625	0.521061	0.0952145	0.0203446	0.999941	0.999748	0.999928	0.99991	0.999762	0.918765	0.999984	0.999963	FALSE	0	0	0	0	0
XLOC_000924	RGD1561034	5.55641	4.36683	3.63341	3.27108	4.66139	4.20563	2.79305	2.27801	5.45682	5.02309	3.07747	3.41007	4.23756	4.01345	2.6459	2.11598	-0.0256272	0.197763	-0.232615	0.0582889	-0.134499	-0.0658754	-0.0753122	-0.10181	0.999941	0.999748	0.999928	0.99991	0.999762	0.995029	0.999984	0.999963	FALSE	0	0.372166	0.206924	0.265043	0.280762
XLOC_000927	Smpd1	36.7221	41.3811	44.6461	44.6281	39.222	40.294	32.981	47.0082	35.7091	40.7962	45.5438	44.5778	42.901	44.5927	42.3303	50.9223	-0.0402456	-0.0204874	0.028657	-0.00162333	0.129034	0.145898	0.359092	0.11515	0.999941	0.999748	0.999928	0.99991	0.999762	0.701771	0.999984	0.995988	FALSE	0	11.5196	6.40485	8.20379	8.69033
XLOC_000928	Fxc1	32.6655	33.9033	33.441	36.3894	27.924	27.7771	27.462	41.7292	33.7701	31.8684	35.9968	37.2753	28.0252	28.1648	27.5579	42.2284	0.0478347	-0.0890282	0.105945	0.0346077	0.00520046	0.019926	0.00501104	0.0171156	0.999941	0.999748	0.999928	0.99991	0.999762	0.999648	0.999984	0.999963	FALSE	0	4.29255	2.33719	9.1813	9.73299
XLOC_000929	F1M5X6_RAT	1.43085	0.890421	0.71195	0.858041	1.42364	0.828361	0.58768	0.553437	1.74006	1.74193	0.511916	0.729469	0.560425	0.729602	0.912947	0.38214	0.26542	0.895104	-0.408057	-0.207899	-1.20606	-0.162267	0.558749	-0.438596	0.999941	0.999748	0.999928	0.99991	0.999762	0.999648	0.999984	0.999655	FALSE	0	3.4974	1.90425	7.48057	7.93006
XLOC_000930	-	1.90308	1.28051	1.3944	0.993835	1.04551	1.75298	2.05703	0.797695	2.94251	2.15687	0.648969	1.72662	1.7615	1.27935	0.702169	0.182291	0.603042	0.709122	-0.996588	0.739781	0.700476	-0.425859	-1.42707	-1.66904	0.999941	0.999748	0.999928	0.99991	0.999762	0.98696	0.999984	0.977409	FALSE	0	1.49724	0.815209	3.20243	3.39485
XLOC_000931	-	0.877499	0.668399	0.288268	0.318906	0.673421	0.528688	0.156539	0.248493	1.27024	0.511472	0.678225	0.248931	0.587363	0.402967	0.89401	0.27998	0.487261	-0.329569	1.00313	-0.263685	-0.170182	-0.32188	1.95408	0.124794	0.999941	0.999748	0.999928	1	0.999762	0.995029	0.999984	1	FALSE	0	1.43514	0.781398	3.06961	3.25405
XLOC_000932	D4A4C1_RAT	1.31139	0.904357	0.631653	0.625505	0.887445	0.940086	0.725538	0.497461	1.25574	1.4062	0.525058	0.568868	0.862493	0.693207	0.670315	0.629935	-0.0580362	0.584641	-0.22717	-0.117264	-0.0369243	-0.390934	-0.0998861	0.288923	0.999941	0.999748	0.999928	0.99991	0.999762	0.7795	0.999984	0.990885	FALSE	0	1.19638	0.6514	2.55893	2.71269
XLOC_000933	-	2.12433	2.82363	1.09965	0.685122	0.974421	1.20505	1.58159	1.07958	2.39055	1.93666	1.17449	1.08019	1.38475	1.17244	1.28645	1.17254	0.163094	-0.521556	0.0873065	0.58803	0.466661	-0.0365075	-0.27843	0.109438	0.999941	0.999748	0.999928	0.99991	0.999762	0.999648	0.999984	0.999963	FALSE	0	0.933719	0.508388	1.99713	2.11713
XLOC_000934	-	1.39223	1.22217	0.674249	0.651278	1.09301	1.1823	1.14351	0.986428	0.882187	1.19726	0.530566	0.770488	1.03837	1.20799	1.19608	1.18662	-0.6034	-0.02744	-0.29615	0.212478	-0.0676366	0.0286177	0.0597367	0.243993	0.999941	0.999748	0.999928	0.99991	0.999762	0.999648	0.999984	0.997748	FALSE	0	0.727705	0.396218	1.55648	1.65001
XLOC_000935	Dnhd1	1.72903	2.3387	1.1902	0.915759	1.30196	1.1746	1.65781	2.20924	1.96346	2.24744	1.13308	0.847142	1.09572	1.08922	1.46659	2.51676	0.173987	-0.055024	-0.0653283	-0.100906	-0.229566	-0.100029	-0.166151	0.180363	0.999941	0.999748	0.999928	0.99991	0.999762	0.999648	0.999984	0.997748	FALSE	0	0.674718	0.367368	1.44315	1.52987
XLOC_000936	Ilk	67.1276	76.6046	82.8371	88.1085	73.4914	68.8797	79.1189	87.1678	64.5131	69.9512	89.1721	90.6875	78.099	76.1469	81.357	79.873	-0.057227	-0.130903	0.106192	0.041576	0.087613	0.144507	0.040194	-0.125936	0.999941	0.999748	0.999928	0.99991	0.999762	0.843403	0.999984	0.997748	FALSE	0	0.460593	0.250782	0.985161	1.04436
XLOC_000951	Ppfibp2	207.436	177.084	184.627	181.994	158.65	173.386	351.118	380.452	204.07	157.828	191.098	188.155	148.046	159.067	347.091	387.864	-0.0235907	-0.165981	0.0496727	0.0480048	-0.0997369	-0.124278	-0.0166372	0.0278292	0.999941	0.999748	0.999928	0.99991	0.999762	0.812222	0.999984	0.999963	FALSE	0	13.7281	4.84902	4.38855	6.69675
XLOC_000975	Rpl27a	929.594	838.532	802.897	824.484	678.653	632.658	1087.01	1655.45	872.312	814.38	918.508	867.135	670.64	670.861	879.765	1361.23	-0.0917463	-0.0421586	0.194055	0.0727565	-0.017133	0.0845751	-0.305144	-0.282294	0.999941	0.999748	0.999928	0.99991	0.999762	0.913626	0.999984	0.790397	FALSE	0	4.62104	0.980239	2.99514	3.89089
XLOC_000976	Akip1	6.24368	6.44435	6.99142	7.971	6.61027	7.51713	5.28724	7.32681	6.01166	6.34358	8.19392	8.4377	7.77113	7.93472	5.62061	6.83724	-0.0537557	-0.0223874	0.22598	0.0811	0.2302	0.0770002	0.0866227	-0.0983809	0.999941	0.999748	0.999928	0.99991	0.999762	0.999648	0.999984	0.999963	FALSE	0	3.82593	1.18268	1.42747	1.7669
XLOC_000978	Ipo7	86.2928	91.6204	87.7776	78.3006	90.4137	96.7276	94.0338	52.2936	82.5324	98.017	79.1395	72.9717	81.3038	80.5708	75.3608	56.7595	-0.0642035	0.0972605	-0.149276	-0.101552	-0.15304	-0.263372	-0.318985	0.118011	0.999941	0.999748	0.999928	0.99991	0.999762	0.0749251	0.999984	0.993195	FALSE	0	19.8232	9.59713	0.00181368	0.00224571
XLOC_000979	Zfp143	8.43883	10.22	10.6574	9.00595	9.65089	9.1368	10.6065	8.33347	8.77055	9.27707	10.133	8.75988	9.10414	9.32649	10.412	9.06924	0.0549852	-0.138234	-0.0721003	-0.0395224	-0.083251	0.0293275	-0.0264498	0.120676	0.999941	0.999748	0.999928	0.99991	0.999762	0.999648	0.999984	0.997748	FALSE	0	15.1657	5.89265	0.000725995	0.000900527
XLOC_000980	Wee1	16.1303	17.2859	12.2457	11.7092	14.0441	14.3762	9.15256	7.20097	15.1281	19.9401	12.9766	12.8244	16.052	14.5523	9.19888	7.13584	-0.0919537	0.204972	0.0829788	0.130186	0.191512	0.0174442	0.00720438	-0.0129276	0.999941	0.999748	0.999928	0.99991	0.999762	0.999648	0.999984	0.999963	FALSE	0	14.0248	4.21951	0.000209804	0.000266699
XLOC_000981	Swap70	17.0213	20.0308	20.1744	19.4892	19.628	20.2094	22.5123	16.9858	16.4889	18.5822	18.9012	18.6341	16.5893	17.4341	21.0626	17.3612	-0.045574	-0.10774	-0.0935687	-0.0643918	-0.241321	-0.211984	-0.0955909	0.0313549	0.999941	0.999748	0.999928	0.99991	0.965139	0.415247	0.999984	0.999963	FALSE	0	3.01678	0.765269	0.000171655	0.000288435
XLOC_000982	Adm	3.41391	10.4637	7.72887	5.89959	7.03233	6.20919	37.9485	58.1073	2.86261	6.11267	8.07976	5.66391	2.28936	1.58427	26.6253	72.3605	-0.246209	-0.76583	0.0632544	-0.0578161	-1.57775	-1.90533	-0.509633	0.315995	0.999941	0.405566	0.999928	0.99991	1.707e-08	3.4424e-10	0.999984	0.570881	TRUE	-3.48308	6.43458	1.68745	2.85312	4.94228
XLOC_000984	Ctr9	35.2456	35.4188	35.419	33.8902	35.1716	36.272	40.0652	34.6353	36.8111	35.2611	35.59	34.2122	35.3384	37.3745	41.9106	37.788	0.0625241	-0.00641969	0.00692894	0.0136028	0.00680645	0.043081	0.0648073	0.125338	0.999941	0.999748	0.999928	0.99991	0.999762	0.983142	0.999984	0.99088	FALSE	0	22.7822	9.70593	1.55969	1.86354
XLOC_000985	Usp47	45.2486	48.2575	43.778	41.061	43.6865	44.6283	39.0294	33.8466	46.4081	46.301	40.3529	38.9469	41.4244	42.8553	37.708	35.8181	0.036424	-0.0595838	-0.117255	-0.07607	-0.0765268	-0.0583518	-0.0495615	0.081444	0.999941	0.999748	0.999928	0.99991	0.999762	0.979051	0.999984	0.997748	FALSE	0	3.75177	1.02898	0.248025	0.336883
XLOC_000986	Mical2	16.5346	13.998	13.7166	12.1586	10.4418	9.8489	11.763	9.56526	15.0626	13.7863	12.9275	12.3926	10.5009	9.61995	13.7794	12.7932	-0.13367	-0.0218283	-0.0848424	0.0272795	0.00806553	-0.0335881	0.226476	0.41573	0.999941	0.999748	0.999928	0.99991	0.999762	0.998623	0.999984	0.502659	FALSE	0	8.37338	2.83674	6.39998	8.67665
XLOC_000987	Micalcl	3.29112	4.12879	5.8362	4.31154	1.45531	0.612358	0.567918	0.576138	2.30264	3.94028	6.48443	4.00187	1.18655	1.0996	0.878415	1.2115	-0.497141	-0.0657896	0.149519	-0.105001	-0.273695	0.751879	0.550776	0.955828	0.999941	0.999748	0.999928	0.99991	0.999762	0.902623	0.999984	0.904524	FALSE	0	0.464961	0.156106	7.4104	9.45205
XLOC_000988	Parva	8.82555	11.5949	10.7171	10.8485	12.5467	11.8003	6.87977	6.25144	8.97522	11.5913	10.9035	11.2872	13.5733	12.6897	7.6542	6.1737	0.0239915	-0.000444168	0.0246487	0.0566798	0.1126	0.103984	0.151798	-0.0177672	0.999941	0.999748	0.999928	0.99991	0.999762	0.882551	0.999984	0.999963	FALSE	0	0.210498	0.0672759	2.60482	3.32259
XLOC_000989	Tead1	18.1145	16.5006	17.6047	17.4849	17.577	15.7919	13.7646	9.35862	17.8718	17.2981	15.4331	16.1105	17.2828	15.2799	13.1455	10.567	-0.0193525	0.0676944	-0.188787	-0.117409	-0.024213	-0.0472455	-0.0659037	0.173453	0.999941	0.999748	0.999928	0.99991	0.999762	0.982131	0.999984	0.962448	FALSE	0	8.41917	2.22093	0.424809	0.561747
XLOC_000990	F1LWK3_RAT	7.13319	11.5595	12.9635	12.9815	14.4622	15.0524	10.2498	7.16362	7.27615	11.2196	13.5814	13.5518	14.8302	15.202	9.06879	6.63895	0.0282359	-0.0426829	0.0666744	0.0615632	0.0360052	0.0141739	-0.1748	-0.108165	0.999941	0.999748	0.999928	0.99991	0.999762	0.999648	0.999984	0.997748	FALSE	0	2.48562	0.483967	0.0252867	0.0392554
XLOC_000991	Arntl	11.7566	13.9662	14.7332	14.975	14.9166	12.5374	13.0695	10.5677	12.3387	14.8946	15.0572	15.6421	16.2238	15.0465	13.2388	11.3244	0.0691454	0.0922104	0.0311734	0.06247	0.120419	0.261285	0.0184283	0.0988692	0.999941	0.999748	0.999928	0.99991	0.999762	0.362535	0.999984	0.997748	FALSE	0	0.841279	0.143868	0.00148384	0.00230353
XLOC_000995	Pde3b	12.6919	17.394	18.3091	18.7678	21.6411	21.98	15.8478	12.1147	13.035	19.4263	19.0091	19.2768	24.1786	23.9621	19.6984	18.2984	0.0381856	0.158558	0.0538407	0.0384041	0.15926	0.124022	0.312026	0.590962	0.999941	0.999748	0.999928	0.99991	0.999762	0.78754	0.999984	0.0107792	TRUE	0.590962	5.49113	1.60717	0.0942731	0.0881834
XLOC_000997	Insc	6.37688	4.10316	3.55126	3.46152	3.10141	3.3025	5.21638	3.96853	6.0268	4.0826	3.92657	4.18965	3.72365	3.51175	6.26844	4.63961	-0.0801653	-0.00707434	0.141157	0.268367	0.256243	0.0861029	0.260496	0.220261	0.999941	0.999748	0.999928	0.99991	0.999762	0.983798	0.999984	0.969909	FALSE	0	0.262544	0.0610247	2.08162e-05	1.94715e-05
XLOC_000999	RGD1311703	148.321	158.947	160.846	193.628	179.897	166.853	152.963	123.716	149.158	141.677	188.027	190.676	173.021	160.536	149.698	127.351	0.00811303	-0.16583	0.22513	-0.0221528	-0.0561921	-0.0556468	-0.0311072	0.0417449	0.999941	0.999748	0.999928	0.99991	0.999762	0.999648	0.999984	0.999963	FALSE	0	4.65873	1.92504	0.60911	0.936915
XLOC_001000	Nucb2	11.1887	9.86196	7.40739	7.12775	7.7014	6.73907	8.68616	14.1528	11.7842	9.98567	7.62806	7.70987	8.14073	7.03788	8.68972	14.2816	0.0741654	0.0178054	0.0417949	0.111752	0.0790391	0.0616955	0.000584437	0.0129788	0.999941	0.999748	0.999928	0.99991	0.999762	0.999648	0.999984	0.999963	FALSE	0	0.00247108	0.00102108	0.0118238	0.018044
XLOC_001003	Ccp110	7.92769	4.44535	4.93812	4.95013	5.42723	5.49727	2.86038	1.49572	8.14978	5.18643	4.62037	5.0972	5.18377	4.7345	2.41466	1.52732	0.0393707	0.217902	-0.0939855	0.0414141	-0.064989	-0.211357	-0.235419	0.0282904	0.999941	0.999748	0.999928	0.99991	0.999762	0.730685	0.999984	0.999963	FALSE	0	3.31308	0.73243	3.6931e-07	2.64899e-07
XLOC_001004	LOC361635	23.0607	25.9247	27.5483	27.4647	27.8913	25.3867	24.4285	21.3692	23.5104	26.5299	27.5782	28.1312	28.119	25.9642	24.4905	21.7375	0.0277436	0.0331655	0.00155935	0.0344686	0.0116884	0.032325	0.00364206	0.0245393	0.999941	0.999748	0.999928	0.99991	0.999762	0.999648	0.999984	0.999963	FALSE	0	6.37451	1.40917	7.1062e-07	5.09713e-07
XLOC_001005	-	3.718	3.11784	1.79454	1.40699	1.39276	1.83025	0.724748	2.9243	3.54494	2.93962	1.56371	1.82121	1.77403	1.37716	0.726719	2.76275	-0.066922	-0.0822016	-0.187444	0.350345	0.328162	-0.385962	0.00344367	-0.0791996	0.999941	0.999748	0.999928	0.99991	0.999762	0.980495	0.999984	0.999963	FALSE	0	0.636604	0.140739	1.22211e-05	8.76593e-06
XLOC_001007	Acsm5	0.854683	0.78586	1.95606	2.12021	0.831903	0.958612	0.922656	1.92534	1.00104	0.94535	2.37593	2.31906	0.986862	0.869457	0.587958	1.16657	0.205773	0.238835	0.268088	0.12375	0.221917	-0.126925	-0.571929	-0.677237	0.999941	0.999748	0.999928	0.99991	0.999762	0.986752	0.999984	0.372562	FALSE	0	17.7126	11.6099	9.42694	6.76175
XLOC_001008	Acsm2a	16.2443	13.0319	27.3779	27.0247	12.5939	12.9728	15.8822	18.4413	14.7365	12.8289	27.9833	28.262	11.0189	10.4669	8.68494	11.3245	-0.139637	-0.0224761	0.0314407	0.0643521	-0.191121	-0.307016	-0.863362	-0.698611	0.999941	0.999748	0.999928	0.99991	0.999762	0.233544	0.04452	0.00526098	TRUE	-1.56197	39.7106	25.8384	20.6285	14.7964
XLOC_001009	Bucs1	23.8263	20.7337	20.1111	19.158	12.6739	11.5099	15.1816	26.0285	23.1855	19.8781	23.2398	21.6263	14.5934	12.8649	15.5896	28.4877	-0.0391655	-0.0604997	0.207644	0.173985	0.201969	0.159256	0.038013	0.12977	0.999941	0.999748	0.999928	0.99991	0.999762	0.922636	0.999984	0.997748	FALSE	0	22.2403	12.0336	5.1931	3.72491
XLOC_001012	Exnef	1.35309	1.4857	2.20675	2.30416	2.46535	2.55184	1.15608	1.22644	1.6585	1.9941	2.13173	2.49678	2.56785	2.59602	1.23764	1.04059	0.275221	0.40121	-0.0476992	0.111191	0.0565219	0.0238375	0.0907615	-0.217779	0.999941	0.999748	0.999928	0.99991	0.999762	0.999648	0.999984	0.998504	FALSE	0	4.00298	1.50608	0.114124	0.0818589
XLOC_001014	Lyrm1	6.21413	5.28148	4.29629	3.38439	3.34074	2.6882	2.07372	4.51488	6.85061	5.55858	3.82203	3.80839	3.56488	2.88067	2.33881	4.06577	0.138556	0.0724371	-0.164686	0.165668	0.0910471	0.0963026	0.166011	-0.14771	0.999941	0.999748	0.999928	0.99991	0.999762	0.999648	0.999984	0.997748	FALSE	0	7.60599	2.88096	0.00916715	0.00657541
XLOC_001020	Uqcrc2	110.339	110.812	137.724	143.62	141.123	150.072	138.492	110.243	117.114	115.459	138.921	142.99	142.474	144.616	136.753	113.2	0.0858952	0.0592142	0.0124757	-0.00633799	0.0137358	-0.0533914	-0.0182169	0.0381528	0.999941	0.999748	0.999928	0.99991	0.999762	0.979792	0.999984	0.999963	FALSE	0	7.5305	2.18831	0.000938063	0.00269039
XLOC_001021	LOC100360447	17.9396	16.9903	16.94	16.8246	17.4669	16.3704	15.9092	7.83027	15.2917	15.6752	14.8192	13.5833	12.83	12.2726	12.1922	8.18025	-0.229015	-0.115519	-0.191755	-0.306706	-0.442137	-0.412727	-0.381158	0.0623043	0.999941	0.999748	0.999928	0.99991	0.999762	0.727708	0.999984	0.999963	FALSE	0	14.7449	4.30275	0.00253451	0.00726905
XLOC_001022	Vwa3a	0.657978	1.38673	1.42972	1.22564	1.15884	1.01368	1.35065	0.824241	0.696577	1.44686	1.08796	1.14059	1.04141	0.932756	1.17651	0.513657	0.0716578	0.0572	-0.364781	-0.0956626	-0.141278	-0.108835	-0.184495	-0.590837	0.999941	0.999748	0.999928	0.99991	0.999762	0.999648	0.999984	0.926776	FALSE	0	5.85853	1.9835	0.0116213	0.0333303
XLOC_001024	Eef2k	3.85182	4.43327	5.76827	6.10195	6.3716	5.98629	7.26855	5.08315	3.98624	4.15326	5.38926	5.89692	5.45882	5.68713	7.2828	5.43029	0.0482567	-0.091983	-0.0963236	-0.0485002	-0.219344	-0.072715	0.00278733	0.093526	0.999941	0.999748	0.999928	0.99991	0.999762	0.979792	0.999984	0.997748	FALSE	0	6.44386	2.19339	0.100049	0.286944
XLOC_001025	Polr3e	22.3795	19.143	17.3115	16.6004	15.2352	14.9251	14.4319	15.9272	21.7334	18.9144	16.3067	15.1266	13.8767	13.992	13.4695	15.2055	-0.0420731	-0.0172413	-0.0857554	-0.133289	-0.133823	-0.0924982	-0.0988558	-0.0664722	0.999941	0.999748	0.999928	0.99991	0.999762	0.944957	0.999984	0.998504	FALSE	0	4.28638	1.26357	0.442395	1.2688
XLOC_001027	Mettl9	55.7524	59.8675	56.9046	58.2245	61.524	60.5411	44.116	49.0446	56.8485	60.079	59.8234	58.6078	59.7825	59.52	46.4487	45.8043	0.0280386	0.0050793	0.0720411	0.00945016	-0.0413579	-0.0244995	0.0741724	-0.0984036	0.999941	0.999748	0.999928	0.99991	0.999762	0.999648	0.999984	0.997748	FALSE	0	0.457089	0.134744	1.07591	3.08574
XLOC_001032	Ubfd1	11.4071	13.9549	12.3685	12.5368	13.8244	13.5106	14.2826	13.2264	10.5691	12.441	12.2806	11.7979	13.0138	13.3165	13.9234	12.8063	-0.109086	-0.164421	-0.0102067	-0.0869242	-0.0865294	-0.0207223	-0.0364883	-0.0462116	0.999941	0.999748	0.999928	0.99991	0.999762	0.999648	0.999984	0.999963	FALSE	0	3.25626e-08	3.31717e-08	0	0
XLOC_001033	Dctn5	28.9066	32.4098	34.5814	33.6672	30.5745	30.0015	27.4694	25.9297	29.6777	29.7576	35.1597	35.7358	30.429	32.1562	28.8946	25.4755	0.0378511	-0.122776	0.0238581	0.085779	-0.00685949	0.0997411	0.0727164	-0.0253962	0.999941	0.999748	0.999928	0.99991	0.999762	0.94119	0.999984	0.999963	FALSE	0	1.16074e-07	1.18245e-07	0	0
XLOC_001034	Plk1	30.7959	51.8585	49.6582	53.1924	69.6893	68.6586	36.4364	36.4844	30.8216	48.403	51.1611	54.6013	74.1605	74.3367	34.2682	29.3926	0.00119957	-0.0992858	0.0429301	0.0376453	0.0895892	0.114474	-0.0882602	-0.310876	0.999941	0.999748	0.999928	0.99991	0.999762	0.824246	0.999984	0.62172	FALSE	0	3.15382e-07	3.21282e-07	7.00903e-09	1.90142e-08
XLOC_001038	Rbbp6	19.568	29.4122	23.1663	19.9255	24.8476	25.1062	25.4027	19.4662	20.3815	29.1366	21.6148	19.7769	24.0013	24.2884	23.9511	21.3825	0.0584711	-0.0135359	-0.0995631	-0.0107455	-0.0497901	-0.0475835	-0.0845471	0.134798	0.999941	0.999748	0.999928	0.99991	0.999762	0.983664	0.999984	0.993195	FALSE	0	3.67875	3.74738	0.0854062	0.231565
XLOC_001039	Tnrc6a	20.2088	18.1863	15.5382	13.8679	13.7837	14.4548	11.9285	8.08944	19.8652	19.1978	13.8628	12.8045	13.1395	13.2529	11.8692	9.14269	-0.0246175	0.0776732	-0.163486	-0.114241	-0.0685435	-0.124342	-0.00713002	0.174548	0.999941	0.999748	0.999928	0.99991	0.999762	0.787677	0.999984	0.937395	FALSE	0	0.146701	0.14445	2.28801	6.20358
XLOC_001041	Lcmt1	17.2209	18.7793	20.3818	20.7536	20.0368	20.7397	21.8925	27.8894	17.3213	17.7311	19.9775	20.6319	19.4903	21.0797	20.0789	22.1987	0.00833839	-0.0824096	-0.0287629	-0.00844412	-0.0396949	0.0233476	-0.124164	-0.327921	0.999941	0.999748	0.999928	0.99991	0.999762	0.999648	0.999984	0.680706	FALSE	0	1.6836	0.820409	0.955359	1.98697
XLOC_001042	Aqp8	48.7598	47.5352	65.0844	71.8362	53.4163	50.6839	68.7369	70.3596	46.3642	46.7713	70.4896	73.5289	56.5047	57.8474	72.6882	64.1638	-0.0725284	-0.0233232	0.114929	0.0335542	0.0809435	0.190373	0.0805225	-0.13279	0.999941	0.999748	0.999928	0.99991	0.999762	0.684544	0.999984	0.993195	FALSE	0	4.07695	1.98576	5.56803	11.5188
XLOC_001045	Paip2l1	14.5345	12.9904	14.5413	17.3924	13.6996	16.4589	22.8353	19.7577	12.3334	10.1605	12.4573	19.4072	17.1529	17.656	19.9552	18.0069	-0.235153	-0.351408	-0.221517	0.157278	0.322212	0.1007	-0.193593	-0.133159	0.999941	0.999748	0.999928	0.99991	0.999762	0.997328	0.999984	0.997748	FALSE	0	0.00158589	0.000684744	0.852008	1.09789
XLOC_001046	D4A8P1_RAT	39.5487	33.5687	34.5867	34.7266	25.6138	26.4332	44.9722	78.2661	36.1213	32.9012	36.7779	33.5301	27.0771	29.4048	35.1712	61.11	-0.130435	-0.0288895	0.0883739	-0.0504366	0.0798487	0.153151	-0.353747	-0.356462	0.999941	0.999748	0.999928	0.99991	0.999762	0.972901	0.999984	0.750324	FALSE	0	0.0725363	0.0313192	1.16005	1.49483
XLOC_001048	Kdm8	4.84454	4.38572	4.9816	4.49607	4.37001	4.20304	4.64839	4.72631	4.78975	4.66143	4.6971	4.37468	4.11181	4.66914	4.01717	4.35314	-0.0160756	0.0860554	-0.0831203	-0.0386163	-0.0858377	0.148373	-0.205785	-0.116098	0.999941	0.999748	0.999928	0.99991	0.999762	0.918769	0.999984	0.997748	FALSE	0	9.1601e-05	3.95508e-05	0.0425493	0.0562433
XLOC_001049	Il4ra	1.1901	0.946836	0.680535	0.639472	0.678525	0.735108	0.932367	1.27005	1.27217	0.95787	0.753287	0.70268	0.752164	0.841405	1.32175	1.68239	0.0889763	0.0151269	0.128568	0.118329	0.130388	0.172853	0.461712	0.379584	0.999941	0.999748	0.999928	0.99991	0.999762	0.973468	0.999984	0.851507	FALSE	0	1.1718e-05	5.05949e-06	0.332614	0.439662
XLOC_001051	LOC361646	4.94094	4.47148	4.67831	4.59225	4.43423	4.96379	4.99715	4.90016	5.15629	4.39875	4.71808	4.69585	4.38704	4.44722	5.4208	5.35343	0.0603521	-0.0231371	0.0119579	0.0315067	-0.0150935	-0.155233	0.115187	0.12519	0.999941	0.999748	0.999928	0.99991	0.999762	0.897538	0.999984	0.997748	FALSE	0	5.24223e-07	2.26345e-07	7.43492	9.82776
XLOC_001052	Sbk1	7.82027	6.47317	4.0386	4.53704	5.60633	4.4429	3.3858	2.98993	7.74852	7.62247	4.37478	4.91292	6.4893	5.47389	4.09564	4.18222	-0.013129	0.232473	0.112674	0.112447	0.207562	0.295071	0.267401	0.470785	0.999941	0.999748	0.999928	0.99991	0.999762	0.389098	0.999984	0.413476	FALSE	0	0.00151236	0.00059319	2.37058	3.6882
XLOC_001053	LOC100361060	769.478	755.033	638.479	686.272	569.13	569.741	799.612	1412.26	731.479	714.293	743.005	727.353	598.409	630.987	658.466	1144.56	-0.0730539	-0.0800128	0.218701	0.0838633	0.0723612	0.147279	-0.280153	-0.303189	0.999941	0.999748	0.999928	0.99991	0.999762	0.664995	0.999984	0.557061	FALSE	0	0.0338404	0.0132733	2.27199	4.01439
XLOC_001054	Rabep2	9.09112	10.4579	8.92815	9.14075	8.20295	7.94159	6.46094	8.97516	8.94437	10.9177	9.94639	10.7344	8.86264	9.09398	6.41621	7.10583	-0.0232207	0.0615002	0.154175	0.229537	0.1103	0.193209	-0.00986943	-0.332758	0.999941	0.999748	0.999928	0.99991	0.999762	0.814622	0.999984	0.810169	FALSE	0	0.0712914	0.0279628	1.09832	1.92397
XLOC_001055	Tufm	79.7913	105.877	101.272	95.7714	96.0702	89.1408	87.4111	128.781	78.146	101.084	101.507	92.8672	95.2094	92.5966	81.5928	113.468	-0.0300214	-0.06677	0.00334058	-0.0443787	-0.0129714	0.054813	-0.0992571	-0.182483	0.999941	0.999748	0.999928	0.99991	0.999762	0.979792	0.999984	0.918472	FALSE	0	0.471075	0.184771	0.331771	0.444771
XLOC_001057	Ccdc101	21.201	30.6745	29.4716	30.7909	28.6625	25.6244	22.7431	30.52	20.2167	28.1484	32.8026	30.0691	29.9439	27.6565	22.6417	26.2203	-0.0682551	-0.123566	0.153989	-0.0341102	0.062883	0.109688	-0.00641835	-0.218298	0.999941	0.999748	0.999928	0.99991	0.999762	0.93357	0.999984	0.913746	FALSE	0	8.71122	3.4065	4.52018	4.19901
XLOC_001058	RGD1565363	206.64	222.535	245.617	246.447	186.777	190.39	147.179	257.97	197.595	220.62	259.64	253.257	200.829	218.848	146.769	204.621	-0.0645412	-0.0124631	0.0800705	0.039309	0.104597	0.200873	-0.00402182	-0.334103	0.999941	0.999748	0.999928	0.99991	0.999762	0.445413	0.999984	0.488208	FALSE	0	4.58576	1.71238	7.42408	6.90711
XLOC_001059	Mapk3	101.836	134.77	137.483	138.324	126.732	116.021	141.228	176.511	98.6683	118.991	140.502	137.641	127.59	120.81	125.99	145.193	-0.0455437	-0.179505	0.0313149	-0.00713604	0.00972676	0.0583047	-0.164593	-0.28161	0.999941	0.999748	0.999928	0.99991	0.999762	0.97405	0.999984	0.640447	FALSE	0	10.6405	3.65175	1.50611	1.61288
XLOC_001061	Ypel3	22.1577	24.6437	19.0633	23.3657	19.5131	20.1891	55.1254	64.322	19.3267	22.6859	21.7892	23.5195	20.12	22.7589	60.4452	53.198	-0.196264	-0.11892	0.191873	0.00942493	0.0439654	0.172051	0.132681	-0.273472	0.999941	0.999748	0.999928	0.99991	0.999762	0.965149	0.999984	0.929035	FALSE	0	14.8163	5.06624	1.18767	1.41192
XLOC_001062	Tbx6	9.72412	11.4515	11.0466	10.8896	10.4375	10.491	9.70851	10.3388	9.79204	10.7832	11.5799	10.5012	11.1323	10.437	10.281	10.0043	0.00993989	-0.0859774	0.0674242	-0.0519113	0.0921207	-0.00737464	0.0818395	-0.0469865	0.999941	0.999748	0.999928	0.99991	0.999762	0.999648	0.999984	0.999963	FALSE	0	16.7161	5.71119	1.11257	1.38446
XLOC_001065	Hirip3	45.09	73.4169	82.0495	77.204	84.0241	70.3771	46.3465	55.1791	43.9124	68.8092	83.8642	81.2228	85.0336	77.628	46.6394	44.878	-0.0380935	-0.0933793	0.0315225	0.0731168	0.0172095	0.14128	0.00906933	-0.297515	0.999941	0.999748	0.999928	0.99991	0.999762	0.689026	0.999984	0.601376	FALSE	0	20.7778	6.07499	1.68382	3.40366
XLOC_001066	Kctd13	19.474	12.8302	11.1113	11.1065	13.5702	12.6355	16.4472	24.0051	19.2179	14.0571	10.3049	10.7906	12.9795	11.9236	13.5914	19.5067	-0.0190003	0.130781	-0.10769	-0.0412523	-0.063727	-0.0829867	-0.273317	-0.297992	0.999941	0.999748	0.999928	0.99991	0.999762	0.979792	0.999984	0.762252	FALSE	0	8.21785	3.78034	4.50896	9.4549
XLOC_001068	Cdipt	59.8358	77.0832	72.3731	67.0095	63.1088	61.3036	54.7879	67.7476	60.1814	72.1881	73.1793	67.5948	65.2476	69.4112	58.1491	65.2938	0.00829493	-0.0945287	0.0159601	0.012528	0.0480088	0.178922	0.0857476	-0.0531439	0.999941	0.999748	0.999928	0.99991	0.999762	0.533186	0.999984	0.999963	FALSE	0	8.74891	6.45935	4.4437	8.19575
XLOC_001069	-	1.28509	1.03705	0.849311	0.558297	0.904046	0.495151	1.0243	0.682658	0.893449	1.32087	0.61714	0.455094	0.735172	0.577683	0.693747	1.15662	-0.479462	0.321479	-0.404626	-0.246007	-0.26568	0.187355	-0.502276	0.683095	0.999941	0.999748	0.999928	0.99991	0.999762	0.999648	0.999984	0.973197	FALSE	0	7.70835	5.63038	4.8117	8.71599
XLOC_001070	-	4.93329	3.38558	2.31859	2.88843	2.72739	2.50952	3.18259	4.75083	4.92021	3.28803	2.68229	3.04142	2.75177	2.56377	3.72466	4.91573	-0.00375401	-0.0409521	0.202107	0.0720291	0.0123867	0.0296851	0.220497	0.0482281	0.999941	0.999748	0.999928	0.99991	0.999762	0.999648	0.999984	0.999963	FALSE	0	16.3739	8.08467	2.35812	3.51014
XLOC_001072	Mylpf	0.983618	1.17811	2.22482	2.34168	2.55533	1.71958	1.44228	1.62621	0.740239	1.45886	2.32426	2.35937	1.93271	2.49613	1.59982	1.96648	-0.366985	0.286479	0.0604254	0.0104147	-0.385487	0.512757	0.140317	0.259567	0.999941	0.999748	0.999928	0.99991	0.999762	0.880953	0.999984	0.997748	FALSE	0	14.7437	6.55311	9.64304	11.186
XLOC_001073	Znf553	20.5383	15.4334	14.8967	15.2918	15.0603	14.5385	20.4315	24.7072	20.5572	14.3233	14.7948	14.3355	14.1295	13.5475	17.457	20.7438	0.00132058	-0.106972	-0.00983632	-0.0925409	-0.0914133	-0.101131	-0.225793	-0.251141	0.999941	0.999748	0.999928	0.99991	0.999762	0.935688	0.999984	0.809607	FALSE	0	16.2246	7.73454	14.9998	17.1147
XLOC_001074	Znf771	41.1249	76.0795	64.9545	60.1734	60.1325	68.5844	80.0672	97.2966	42.8317	63.5962	62.1943	53.6169	75.6555	64.917	88.7184	76.6509	0.0585273	-0.258196	-0.0625487	-0.166145	0.330808	-0.0791655	0.147846	-0.343688	0.999941	0.999748	0.999928	0.99991	0.369163	0.970884	0.999984	0.543625	FALSE	0	18.0577	8.80417	18.3363	20.8462
XLOC_001075	-	2.93559	2.67605	3.53814	3.43024	2.26124	2.46368	2.81093	3.3793	3.87349	2.8191	3.75843	3.93613	2.51542	2.83348	4.05929	4.60751	0.38843	0.0724901	0.0848129	0.193206	0.147498	0.194397	0.514857	0.436167	0.999941	0.999748	0.999928	0.99991	0.999762	0.974826	0.999984	0.884397	FALSE	0	26.6336	12.957	32.3264	37.5614
XLOC_001076	-	2.54476	2.472	2.21916	2.22905	1.58967	2.23591	2.36267	3.64172	2.24804	2.71452	2.77342	2.44332	2.24802	2.15472	3.30698	4.13726	-0.17168	0.129998	0.309167	0.126971	0.474703	-0.0510364	0.46827	0.17943	0.999941	0.999748	0.999928	0.99991	0.999762	0.999648	0.999984	0.997748	FALSE	0	24.0734	11.7132	29.3869	34.0273
XLOC_001077	-	1.7753	2.6594	2.12816	2.58961	1.34529	1.15302	1.85076	2.74713	1.24755	2.57979	2.58255	1.87072	1.47211	1.76408	2.01055	2.50788	-0.476783	-0.0422347	0.267752	-0.448674	0.121343	0.573054	0.113583	-0.126631	0.999941	0.999748	0.999928	0.99991	0.999762	0.846309	0.999984	0.999963	FALSE	0	22.2595	10.8322	27.1659	31.4369
XLOC_001079	D3ZWF4_RAT	28.218	29.629	26.6718	27.3768	25.0597	26.1485	27.8499	34.9052	27.388	28.0114	28.6832	28.5403	27.5623	30.1715	28.8826	32.5524	-0.0429174	-0.0807156	0.104513	0.0598326	0.136806	0.205725	0.0523439	-0.10038	0.999941	0.999748	0.999928	0.99991	0.999762	0.755497	0.999984	0.997748	FALSE	0	10.365	5.27706	9.41708	8.40582
XLOC_001080	Fbrs	24.1704	26.4401	20.4211	19.6828	20.0808	22.1961	27.2676	33.7237	25.0619	25.6184	19.919	19.4979	21.457	22.5246	29.568	31.7603	0.052043	-0.0453729	-0.0357382	-0.0135476	0.0951731	0.0211009	0.116439	-0.0862746	0.999941	0.999748	0.999928	0.99991	0.999762	0.999648	0.999984	0.997748	FALSE	0	8.41318	3.74282	5.71575	6.26167
XLOC_001081	D3ZWF6_RAT	32.9932	22.9014	21.8089	21.5527	26.6399	25.9655	21.9726	19.5151	34.4924	24.0829	19.666	19.8989	24.5096	23.5134	21.8829	21.8115	0.0639203	0.0722656	-0.148496	-0.114626	-0.119773	-0.142536	-0.00587486	0.159724	0.999941	0.999748	0.999928	0.99991	0.999762	0.78116	0.999984	0.959571	FALSE	0	4.85085	2.1552	5.69196	7.41596
XLOC_001082	Phkg2	46.9105	57.4416	56.8209	58.3748	54.5888	54.5511	70.4662	80.8811	44.3185	52.5486	60.0915	58.9755	58.7076	59.0676	68.8231	75.5454	-0.0818224	-0.12821	0.0806013	0.0147449	0.104757	0.114557	-0.0339897	-0.0983329	0.999941	0.999748	0.999928	0.99991	0.999762	0.849113	0.999984	0.997748	FALSE	0	1.50457	0.653964	1.76545	2.36873
XLOC_001083	Rnf40	35.1021	38.7875	38.9203	38.1092	35.9689	36.9097	38.5827	41.4669	35.5641	37.2949	37.097	34.9899	34.2678	37.0953	40.6846	41.574	0.0188111	-0.056465	-0.0690386	-0.122864	-0.0696979	0.00721689	0.076336	0.00371242	0.999941	0.999748	0.999928	0.99991	0.999762	0.999648	0.999984	0.999963	FALSE	0	1.21856	0.51992	1.23885	1.66219
XLOC_001084	Ctf1	14.4106	22.4607	20.8857	21.8936	19.6416	17.6748	16.7666	20.6607	14.5323	20.0175	22.3873	23.6498	20.1343	19.6875	19.6653	20.0437	0.0120494	-0.165361	0.0997039	0.110832	0.035564	0.154756	0.228801	-0.0435264	0.999941	0.999748	0.999928	0.99991	0.999762	0.947344	0.999984	0.999963	FALSE	0	4.03104	1.51626	0.100372	0.134672
XLOC_001085	Fbxl19	42.3792	47.41	51.619	50.0577	46.5795	49.3564	50.7962	56.0773	42.3442	45.6704	52.8555	53.1958	44.9905	47.5542	53.3459	50.9414	-0.00118917	-0.0538163	0.0340862	0.0875507	-0.0499656	-0.0535539	0.0705213	-0.138319	0.999941	0.999748	0.999928	0.99991	0.999762	0.990884	0.999984	0.997748	FALSE	0	7.02559	2.63664	0.0568942	0.0763394
XLOC_001086	F1LQT6_RAT	44.9988	54.2443	48.7454	44.6566	46.3929	46.0451	51.0322	48.7533	45.5703	52.195	45.0306	43.9252	46.698	45.2339	48.5274	46.8339	0.0181672	-0.0554557	-0.114117	-0.0237709	0.00943646	-0.0255872	-0.0724626	-0.0578257	0.999941	0.999748	0.999928	0.99991	0.999762	0.999648	0.999984	0.999963	FALSE	0	7.52269	2.40138	0.0313218	0.0420315
XLOC_001087	Hsd3b7	46.6474	40.4306	39.5728	38.1486	32.5464	27.374	31.7972	33.7244	43.1448	35.154	42.0722	39.7506	29.4508	30.7579	41.2112	36.963	-0.112359	-0.201225	0.0881421	0.0591945	-0.143727	0.167573	0.373103	0.131915	0.999941	0.999748	0.999928	0.99991	0.999762	0.93357	0.999984	0.997748	FALSE	0	9.95297	2.808	0.0186432	0.0250249
XLOC_001088	Stx4	135.685	138.754	162.286	165.145	146.836	145.34	161.2	218.125	135.419	129.315	169.202	170.412	146.316	151.129	166.478	193.746	-0.00282898	-0.101564	0.0601718	0.0452667	-0.00511469	0.0563107	0.0464514	-0.170905	0.999941	0.999748	0.999928	0.99991	0.999762	0.9781	0.999984	0.96568	FALSE	0	13.4363	4.22846	0.00852635	0.0114644
XLOC_001089	Znf646	15.2412	15.0843	15.5588	14.5444	14.7117	13.7338	15.1656	11.8527	15.1109	15.5995	15.7079	14.3638	14.0649	13.0089	13.8502	12.4662	-0.0123058	0.0481382	0.0136721	-0.0179025	-0.0644168	-0.0776509	-0.129998	0.0722119	0.999941	0.999748	0.999928	0.99991	0.999762	0.957764	0.999984	0.997748	FALSE	0	10.1929	5.88535	0.00427359	0.00578468
XLOC_001090	Bckdk	62.6095	64.3448	69.8518	74.4253	80.5464	76.001	62.0912	82.3361	63.3413	63.1873	75.041	79.9452	85.1283	82.0743	64.8769	72.5458	0.0167383	-0.0261479	0.103239	0.103085	0.0797224	0.110772	0.0632165	-0.182397	0.999941	0.999748	0.999928	0.99991	0.999762	0.844669	0.999984	0.924822	FALSE	0	11.2048	9.2268	0.00267801	0.00368194
XLOC_001091	Kat8	13.0834	14.1037	16.3707	16.9437	15.8349	15.616	15.3519	21.9314	13.3508	14.1051	16.5657	16.9348	14.9834	15.6548	15.2081	20.0553	0.0289695	0.000142193	0.01698	-0.000753553	-0.0792283	0.00355737	-0.013489	-0.128402	0.999941	0.999748	0.999928	0.99991	0.999762	0.999648	0.999984	0.997748	FALSE	0	9.85353	8.12711	0.00236354	0.00327758
XLOC_001092	Fus	279.107	213.427	234.567	247.796	284.733	271.672	211.607	220.601	267.267	216.838	235.792	251.336	276.933	260.719	194.052	209.645	-0.0625137	0.0228643	0.00751151	0.0204562	-0.0400585	-0.0593479	-0.124882	-0.0734567	0.999941	0.999748	0.999928	0.99991	0.999762	0.972901	0.999984	0.997748	FALSE	0	7.0375	5.7604	0.00187934	0.00282366
XLOC_001097	Armc5	26.0531	20.4864	18.0128	18.5793	16.7754	16.2459	13.5975	17.9663	26.6846	20.3906	18.1067	18.9778	17.6704	17.1995	14.211	16.748	0.0344218	-0.00672933	0.00745987	0.0304544	0.0745545	0.0818015	0.0632119	-0.100724	0.999941	0.999748	0.999928	0.99991	0.999762	0.979792	0.999984	0.997748	FALSE	0	2.98836	1.95264	0.161545	0.257577
XLOC_001100	Ahsp	5.49667	7.39717	6.16456	5.81747	2.77301	2.47773	2.45162	3.82337	5.12504	6.10916	7.07875	6.98289	3.73009	4.01223	3.50472	4.91995	-0.0991266	-0.271948	0.196519	0.259358	0.414815	0.67382	0.498474	0.35558	0.999941	0.999748	0.999928	0.99991	0.999762	0.68527	0.999984	0.98522	FALSE	0	10.682	6.95089	0.586853	0.935718
XLOC_001101	Bag3	23.5242	22.8421	18.8846	18.5547	16.3436	15.058	17.2786	28.044	22.935	21.2677	17.7578	16.1263	16.2821	15.5524	16.1515	23.9257	-0.0364379	-0.102566	-0.0882752	-0.201205	-0.00540588	0.0463045	-0.096739	-0.228249	0.999941	0.999748	0.999928	0.99991	0.999762	0.990884	0.999984	0.879406	FALSE	0	7.34053	2.72163	2.4956	4.26898
XLOC_001102	Inpp5f	22.1794	23.2283	21.086	19.9787	21.2336	20.894	20.9317	18.6233	21.602	23.4248	21.6049	20.0803	21.4801	21.8491	22.1658	20.2117	-0.0378824	0.0121013	0.0349095	0.00728176	0.0165741	0.0641847	0.082264	0.117476	0.999941	0.999748	0.999928	0.99991	0.999762	0.983664	0.999984	0.997748	FALSE	0	4.01504	1.47323	0.528823	0.868053
XLOC_001103	Sec23ip	31.1055	29.3072	29.7691	28.1578	29.4681	31.2006	31.4818	24.2763	32.7298	28.8371	28.2202	28.127	28.9708	29.7341	31.3914	27.0005	0.0732056	-0.0232491	-0.0768223	-0.00157334	-0.0244708	-0.0692281	-0.0041355	0.15284	0.999941	0.999748	0.999928	0.99991	0.999762	0.96037	0.999984	0.963184	FALSE	0	1.24566	0.455351	1.35753	1.80341
XLOC_001105	Brwd2	23.44	20.3642	23.1117	26.5022	26.8872	26.7409	22.3458	22.9685	23.5957	21.3219	22.3494	26.9243	26.6219	25.987	24.1092	25.2569	0.00951096	0.0659842	-0.0481753	0.0227117	-0.0142527	-0.041102	0.10911	0.136454	0.999941	0.999748	0.999928	0.99991	0.999762	0.986317	0.999984	0.984108	FALSE	0	16.4553	8.11151	5.29123	6.86238
XLOC_001107	Tacc2	25.6586	30.5418	30.6461	29.1507	25.0675	23.617	31.7155	29.4346	26.9778	29.2916	28.1024	28.5307	24.844	23.9951	30.4536	28.5544	0.0720563	-0.0600972	-0.124585	-0.0309082	-0.0128691	0.0228183	-0.0583874	-0.0436494	0.999941	0.999748	0.999928	0.99991	0.999762	0.999648	0.999984	0.999963	FALSE	0	2.39546	0.675371	11.4009	9.08321
XLOC_001108	Tacc2	12.1814	7.82714	27.5136	18.3601	18.9349	18.9646	23.9993	4.24537	10.4247	6.50531	20.5662	28.9184	7.6448	27.478	14.7807	4.04671	-0.222696	-0.263174	-0.418106	0.652558	-1.29735	0.532622	-0.695549	-0.0675119	0.999941	0.999748	0.999928	0.99991	0.999762	0.999648	0.999984	0.999963	FALSE	0	3.46578	0.977137	9.45091	8.95747
XLOC_001110	Plekha1	44.6899	30.4056	30.2788	32.3362	30.8566	27.7339	22.2044	16.3765	45.5256	31.6184	27.5959	29.0577	28.272	23.6699	19.627	16.8052	0.0266701	0.0562459	-0.133392	-0.153728	-0.125779	-0.227707	-0.177157	0.0370573	0.999941	0.999748	0.999928	0.99991	0.999762	0.304652	0.999984	0.999963	FALSE	0	4.8819	2.33272	13.2109	12.1113
XLOC_001111	Htra1	108.043	90.7474	102.564	115.959	89.582	78.5042	48.898	63.0836	113.247	92.0355	102.277	94.6307	74.2864	62.7203	32.6431	40.4298	0.0678059	0.0203119	-0.00403874	-0.292954	-0.26978	-0.323376	-0.581532	-0.640567	0.999941	0.999748	0.999928	0.99991	0.574988	0.0464507	0.627091	0.00803377	TRUE	-0.963943	22.5789	12.0379	10.8496	11.1534
XLOC_001117	RGD1564300	15.2459	12.3769	11.6628	13.8505	10.9099	12.129	16.6897	24.9591	16.8796	11.5503	13.8189	15.0499	11.7471	11.9501	15.3325	21.7473	0.145949	-0.0988924	0.242814	0.118991	0.105733	-0.0212613	-0.121605	-0.19788	0.999941	0.999748	0.999928	0.99991	0.999762	0.999648	0.999984	0.990147	FALSE	0	5.31504	1.3548	2.99725e-05	3.04058e-05
XLOC_001118	Acadsb	31.5243	19.2542	22.27	24.1914	31.7831	36.7613	28.9217	7.95577	33.3925	23.0594	18.9854	23.7897	29.4986	33.7307	27.6806	12.045	0.0828045	0.258951	-0.229096	-0.0240569	-0.107263	-0.123774	-0.0630543	0.592268	0.999941	0.999748	0.999928	0.99991	0.999762	0.872957	0.999984	0.192794	FALSE	0	9.94145	2.53405	1.60176e-05	1.62469e-05
XLOC_001120	Hmx2	3.6055	4.034	3.93015	4.71203	5.50111	6.17375	4.46494	4.82196	3.56307	3.73531	4.40364	4.84171	6.79988	5.54405	3.55619	3.30808	-0.016615	-0.108195	0.160258	0.0383647	0.300859	-0.152597	-0.320255	-0.530274	0.999941	0.999748	0.999928	0.99991	0.999762	0.956436	0.999984	0.577065	FALSE	0	6.71872	2.3124	1.28883e-06	1.27281e-06
XLOC_001121	Bub3	107.511	114.186	137.357	142.315	127.954	125.259	87.7569	85.1594	111.372	118.227	138.145	145.884	134.291	128.802	86.1449	78.3452	0.0508558	0.0501306	0.00824692	0.0357091	0.0696842	0.0402091	-0.0267164	-0.120174	0.999941	0.999748	0.999928	0.99991	0.999762	0.986317	0.999984	0.993195	FALSE	0	7.93679	2.77965	1.07402e-06	1.04623e-06
XLOC_001122	D3ZZV8_RAT	4.30087	3.79155	5.07733	6.44611	3.64123	2.48524	4.83602	7.19101	2.88884	2.45682	6.24649	4.88575	2.8868	2.297	3.63993	6.32135	-0.558203	-0.605994	0.293751	-0.392827	-0.324912	-0.109068	-0.400337	-0.183242	0.999941	0.999748	0.999928	0.99991	0.999762	0.999648	0.999984	0.997748	FALSE	0	15.6991	7.82955	2.94741	1.96255
XLOC_001123	Lhpp	27.6007	21.5928	18.7498	20.9807	21.8113	22.2917	30.047	45.4117	27.8647	21.103	20.0118	21.3548	20.4814	20.6689	32.6687	44.7557	0.0136844	-0.0329479	0.093493	0.0253777	-0.090334	-0.108539	0.120304	-0.0209462	0.999941	0.999748	0.999928	0.99991	0.999762	0.93597	0.999984	0.999963	FALSE	0	37.687	16.844	23.937	15.9386
XLOC_001124	Fam175b	29.5321	27.2438	28.6795	27.8939	30.0377	29.2366	27.2653	22.9801	28.7813	28.6227	30.3735	29.3652	27.9988	28.9605	28.6551	25.1583	-0.0370252	0.0709776	0.0825137	0.0738996	-0.101061	-0.0136422	0.0714702	0.130108	0.999941	0.999748	0.999928	0.99991	0.999762	0.999648	0.999984	0.990885	FALSE	0	6.98783	2.07154	1.17774	2.02909
XLOC_001125	D4A3I0_RAT	18.9685	19.9938	20.2613	18.7991	19.1493	19.3061	21.5038	14.7529	18.6597	20.6341	18.1801	18.6853	17.5077	18.0276	20.4256	15.4881	-0.0235546	0.045255	-0.155556	-0.00871338	-0.1286	-0.0983223	-0.0738607	0.0697004	0.999941	0.999748	0.999928	0.99991	0.999762	0.980495	0.999984	0.999963	FALSE	0	5.52235	2.32146	3.19762	6.15619
XLOC_001126	RGD1306820	12.096	14.0147	12.0811	11.1302	11.3921	12.4282	12.3118	8.68713	12.5852	14.9265	11.8055	11.3187	11.0168	11.2615	11.663	9.48158	0.0567382	0.0903105	-0.0330162	0.0240148	-0.0479009	-0.141026	-0.0774563	0.124872	0.999941	0.999748	0.999928	0.99991	0.999762	0.901706	0.999984	0.997748	FALSE	0	12.0973	7.29734	0.000173621	0.000148197
XLOC_001127	Bccip	73.841	75.1247	100.333	106.309	94.599	105.665	79.4792	84.8785	74.0066	76.4049	100.417	108.82	95.7166	104.708	85.1707	76.2115	0.00322748	0.0243457	0.00120613	0.0336487	0.0169264	-0.0131134	0.0996587	-0.155197	0.999941	0.999748	0.999928	0.99991	0.999762	0.999648	0.999984	0.99088	FALSE	0	5.05739	5.83391	4.20447e-05	3.5888e-05
XLOC_001129	Dock1	16.1322	20.8426	25.3031	25.315	30.6572	30.5185	23.052	15.9029	17.1134	22.4537	23.5016	25.7524	28.5433	27.5903	22.2071	17.4624	0.0846735	0.106924	-0.10612	0.024618	-0.102726	-0.145023	-0.0536339	0.134157	0.999941	0.999748	0.999928	0.99991	0.999762	0.663173	0.999984	0.98522	FALSE	0	0.00132575	0.000523841	0.000874343	0.000837159
XLOC_001132	Ptpre	9.78446	6.22962	8.93585	10.2011	8.23722	8.02526	12.6107	12.0696	10.2037	6.16501	7.7444	9.05083	6.11277	5.6719	9.03814	8.00457	0.0599284	-0.0148021	-0.203997	-0.170824	-0.42433	-0.493368	-0.476071	-0.586474	0.999941	0.999748	0.999928	0.99991	0.0560679	0.00145453	0.999984	0.0221017	TRUE	-1.07984	69.5978	30.1148	5.67666	6.95133
XLOC_001133	Mgmt	68.1401	66.6626	78.8544	91.1731	79.8007	70.5345	86.8957	128.818	66.3667	65.687	91.1291	101.703	82.1758	79.979	86.5383	94.5719	-0.037988	-0.0212376	0.208474	0.157518	0.04226	0.181051	-0.00593916	-0.445446	0.999941	0.999748	0.999928	0.99991	0.999762	0.658311	0.999984	0.175213	FALSE	0	2.18441e-08	7.96047e-09	0	0
XLOC_001134	Glrx3	162.985	198.617	230.513	249.576	245.082	227.264	218.15	240.913	168.627	186.684	247.779	250.276	242.638	228.374	208.455	198.79	0.0490668	-0.0893444	0.104162	0.00403913	-0.0144531	0.00702616	-0.0655538	-0.27714	0.999941	0.999748	0.999928	0.99991	0.999762	0.999648	0.999984	0.656009	FALSE	0	0	0	0	0
XLOC_001135	Ppp2r2d	37.6677	56.8875	52.604	49.7354	47.4891	47.2096	39.9905	34.2802	38.3252	53.9224	52.7508	48.5159	47.9864	47.8285	36.8398	34.9147	0.0248998	-0.0770878	0.00401285	-0.0357427	0.0149978	0.0187508	-0.118084	0.0263828	0.999941	0.999748	0.999928	0.99991	0.999762	0.999648	0.999984	0.999963	FALSE	0	8.6856	3.37514	2.29867	2.66342
XLOC_001141	Inpp5a	12.5034	10.3194	10.0707	10.7649	10.396	10.7171	9.25284	11.5904	12.8104	10.6056	11.1882	10.9596	12.039	11.3479	10.9819	12.697	0.0347207	0.0390935	0.150396	0.0256243	0.20981	0.0817692	0.244729	0.130481	0.999941	0.999748	0.999928	0.99991	0.999762	0.973468	0.999984	0.995988	FALSE	0	1.33008	0.263995	0.00030609	0.000353755
XLOC_001144	Zfp511	14.5787	19.165	21.9104	22.7773	19.4522	20.4443	18.9661	25.7217	15.2263	18.1617	22.4771	21.6514	19.6422	19.2417	19.8523	21.0054	0.0622852	-0.0771611	0.0366748	-0.0728085	0.0139518	-0.0870236	0.0655453	-0.290972	0.999941	0.999748	0.999928	0.99991	0.999762	0.976943	0.999984	0.820943	FALSE	0	1.26102	0.627211	1.0494	0.925225
XLOC_001146	Paox	22.7646	21.9533	21.1467	19.2543	17.7787	18.4646	17.4003	27.8992	21.1555	22.2844	20.9411	19.7713	16.9288	16.7626	13.6726	23.4405	-0.105279	0.0214991	-0.0140287	0.0380321	-0.0702651	-0.138727	-0.345579	-0.250241	0.999941	0.999748	0.999928	0.99991	0.999762	0.982131	0.999984	0.997208	FALSE	0	7.31831	3.64001	6.0902	5.36954
XLOC_001147	E9PTB3_RAT	20.7769	19.6705	20.5841	21.8418	23.0257	22.795	23.5295	31.9485	21.4302	19.6694	20.9188	24.3354	21.6598	23.0568	24.4606	29.7224	0.0444542	-8.02716e-05	0.0231581	0.155291	-0.0878317	0.0164033	0.0557567	-0.10386	0.999941	0.999748	0.999928	0.99991	0.999762	0.999648	0.999984	0.997748	FALSE	0	4.28816	2.13286	4.22475	3.72483
XLOC_001168	RGD1309350	86.8214	101.492	106.782	117.74	107.433	112.51	90.5939	118.989	83.9785	99.105	125.252	135.923	123.111	139.383	104.851	108.172	-0.0479745	-0.0343021	0.229966	0.207021	0.196352	0.308754	0.210638	-0.13738	0.999941	0.999748	0.999928	0.99991	0.999762	0.0611126	0.999984	0.990147	FALSE	0	14.493	8.08216	7.30826	4.92128
XLOC_001170	Scgb1c1	1.17897	0.604495	0.680734	0.233579	0.573014	1.09179	0.891566	1.53133	1.34713	0.530919	0.377823	0.696623	1.29043	0.699803	0.652605	1.39497	0.178212	-0.159135	-0.708355	1.25587	1.04682	-0.575413	-0.397816	-0.125932	0.999941	0.999748	0.999928	0.99991	0.999762	0.973468	0.999984	0.999963	FALSE	0	12.8137	7.26682	5.10239	3.4408
XLOC_001172	Ric8a	50.5104	50.4597	43.5681	40.4961	37.6529	37.4573	44.3811	49.7492	49.1143	47.5598	44.3615	40.309	37.5927	38.4288	44.0418	45.8054	-0.0403563	-0.085215	0.0259769	-0.00666449	-0.00230233	0.0368439	-0.011047	-0.118906	0.999941	0.999748	0.999928	0.99991	0.999762	0.998623	0.999984	0.997748	FALSE	0	12.6259	7.24548	4.07213	2.75042
XLOC_001173	Psmd13	117.415	148.356	173.33	179.207	159.636	163.549	116.329	119.746	116.879	139.428	180.34	178.623	175.629	173.314	128.338	111.397	-0.00659536	-0.0894807	0.0571657	-0.0047065	0.137663	0.0836156	0.141622	-0.104177	0.999941	0.999748	0.999928	0.99991	0.999762	0.973187	0.999984	0.997748	FALSE	0	7.50965	4.36875	2.26157	1.5427
XLOC_001179	Ptdss2	22.6197	25.4329	27.3859	28.6379	26.9165	28.6316	28.6713	29.2706	22.2784	24.602	27.592	28.8953	28.2432	30.096	30.4129	29.1339	-0.0218369	-0.0477296	0.0107775	0.0128644	0.0691619	0.0717191	0.0847889	-0.00673043	0.999941	0.999748	0.999928	0.99991	0.999762	0.980495	0.999984	0.999963	FALSE	0	7.93102	5.8801	2.86655	3.85426
XLOC_001180	Lrrc56	1.9847	1.73486	1.62296	1.90983	1.9959	2.00138	2.88876	3.53228	2.06038	1.68219	1.6802	2.18751	1.75046	2.32276	3.13196	3.51728	0.0514453	-0.0420188	0.0471501	0.186705	-0.179686	0.205314	0.112862	-0.00597014	0.999941	0.999748	0.999928	0.99991	0.999762	0.946248	0.999984	0.999963	FALSE	0	11.8758	9.61565	4.53118	6.20048
XLOC_001181	Rassf7	9.45498	15.6376	16.0082	17.1807	15.3206	13.5345	11.0533	16.0499	8.54992	14.1944	19.1794	17.6793	16.7833	14.3716	13.9671	15.6499	-0.143566	-0.138765	0.259265	0.0410369	0.130738	0.0859626	0.334854	-0.0361826	0.999941	0.999748	0.999928	0.99991	0.999762	0.979792	0.999984	0.999963	FALSE	0	16.8303	13.7851	6.46806	8.87083
XLOC_001183	Phrf1	31.4201	34.1216	30.6998	27.5163	30.1988	29.3392	31.7851	39.4974	31.1358	33.1354	28.1044	26.4651	29.6811	27.6718	30.4748	38.6062	-0.0130716	-0.0421865	-0.127001	-0.0559879	-0.0248636	-0.0841178	-0.0605393	-0.032841	0.999941	0.999748	0.999928	0.99991	0.999762	0.943046	0.999984	0.999963	FALSE	0	18.4868	15.3477	8.08208	11.0923
XLOC_001185	Tmem80	8.59445	7.56889	7.92484	7.69657	6.96594	7.32828	6.79702	7.11264	8.62849	7.76917	7.77055	7.66241	6.64557	6.80784	6.62286	8.36291	0.00563733	0.0371937	-0.0280082	-0.00633493	-0.0669411	-0.104794	-0.036898	0.230626	0.999941	0.999748	0.999928	0.99991	0.999762	0.948502	0.999984	0.928789	FALSE	0	19.5859	9.14746	25.2421	32.8768
XLOC_001186	Eps8l2	57.4563	73.6391	77.6116	78.8657	66.9802	63.4992	65.4241	72.9402	56.0884	68.7695	79.6007	79.0637	79.1402	79.2122	75.0577	73.1053	-0.0347015	-0.0985646	0.0364624	0.00361291	0.240346	0.318534	0.197895	0.00325739	0.999941	0.999748	0.999928	0.99991	0.999762	0.0487571	0.999984	0.999963	TRUE	0.318534	24.8563	11.0339	29.8007	37.8419
XLOC_001187	Taldo1	168.838	212.626	310.466	337.279	259.668	255.896	175.041	156.877	169.218	203.01	311.353	321.717	260.116	256.066	189.298	145.049	0.00324148	-0.0667351	0.00411457	-0.0681296	0.00248595	0.000957737	0.112904	-0.113019	0.999941	0.999748	0.999928	0.99991	0.999762	0.999774	0.999984	0.993195	FALSE	0	28.4577	11.5848	23.4643	32.2256
XLOC_001188	Rplp2	2824.5	2608.16	2702.71	2765.4	2090.09	2218.36	2984.83	4680.44	2618.82	2618.89	3017.43	2861.58	2204.88	2273.06	2526.91	3855.97	-0.109075	0.00592286	0.158908	0.049322	0.0771315	0.0351407	-0.240266	-0.279544	0.999941	0.999748	0.999928	0.99991	0.999762	0.99009	0.999984	0.750324	FALSE	0	18.8633	8.03365	15.2003	22.0247
XLOC_001189	Pnpla2	36.3493	32.2195	33.8572	35.5018	37.0019	35.6304	44.1566	53.6444	37.1609	28.4454	34.8417	35.3984	33.6744	33.7439	42.961	43.8233	0.0317714	-0.179147	0.0412323	-0.00419618	-0.135563	-0.0782562	-0.0395108	-0.291128	0.999941	0.999748	0.999928	0.99991	0.999762	0.959808	0.999984	0.648445	FALSE	0	16.6109	7.07438	13.4272	19.4653
XLOC_001190	Efcab4a	2.41475	2.53851	2.12603	1.718	1.30617	1.38291	2.72058	3.44016	2.2538	1.93581	2.05354	1.61886	1.39575	1.56034	2.29278	2.83967	-0.0954232	-0.374121	-0.0477629	-0.0809002	0.089098	0.163048	-0.237304	-0.26816	0.999941	0.999748	0.999928	0.99991	0.999762	0.980495	0.999984	0.969909	FALSE	0	14.7724	6.29137	11.985	17.3847
XLOC_001191	Cd151	213.456	223.138	237.132	226.816	184.418	163.346	147.246	163.968	205.762	220.833	242.418	232.232	195.622	183.392	143.241	150.207	-0.0529369	-0.0149737	0.0317932	0.0340295	0.0850444	0.166903	-0.0397566	-0.126382	0.999941	0.999748	0.999928	0.99991	0.999762	0.527231	0.999984	0.99088	FALSE	0	13.0611	5.56257	10.6485	15.458
XLOC_001192	Tspan4	53.9569	62.5766	76.2175	81.6059	94.7554	89.0833	80.079	92.7057	54.7653	60.2543	79.9471	85.8654	112.055	115.921	111.833	97.7747	0.0214152	-0.0544704	0.0688352	0.0733159	0.241692	0.37954	0.481339	0.0767226	0.999941	0.999748	0.999928	0.99991	0.800561	0.00341175	0.951371	0.997748	TRUE	0.37954	11.2573	4.79436	9.2488	13.4424
XLOC_001193	Ap2a2	54.9024	59.3903	64.121	59.6666	53.88	49.6679	52.9853	54.9229	57.1484	58.4557	63.4035	58.6829	52.9616	52.4604	51.8797	55.9898	0.0577408	-0.0228448	-0.016209	-0.0239429	-0.0247568	0.0787607	-0.0303641	0.0277063	0.999941	0.999748	0.999928	0.99991	0.999762	0.972773	0.999984	0.999963	FALSE	0	2.26746	0.965682	3.17612	4.91529
XLOC_001202	Mrpl23	151.334	141.781	152.82	154.296	113.618	116.826	143.289	247.198	147.272	144.046	161.858	161.69	114.312	122.987	131.946	197.477	-0.0392267	0.0228494	0.0828426	0.0674871	0.00877774	0.0740826	-0.118894	-0.323836	0.999941	0.999748	0.999928	0.99991	0.999762	0.973468	0.999984	0.547761	FALSE	0	14.5222	8.96446	10.3637	10.8988
XLOC_001205	Cd81	501.912	516.225	494.978	480.409	410.643	375.958	377.598	410.369	487.894	492.465	507.115	494.506	439.396	392.616	398.516	406.091	-0.0408584	-0.0679653	0.0349416	0.0417163	0.097614	0.0625312	0.0777665	-0.015115	0.999941	0.999748	0.999928	0.99991	0.999762	0.964698	0.999984	0.999963	FALSE	0	11.3019	6.40653	0.579848	0.965265
XLOC_001206	Tssc4	72.9864	51.4878	42.6844	40.3761	33.3563	33.9668	37.993	55.4028	73.8582	51.4607	45.005	40.243	35.4447	35.5327	35.366	45.6197	0.0171071	-0.000758073	0.0762025	-0.00475192	0.0873566	0.0648354	-0.103089	-0.279745	0.999941	0.999748	0.999928	0.99991	0.999762	0.980495	0.999984	0.729467	FALSE	0	8.19389	4.60938	0.818824	1.36334
XLOC_001208	Slc22a18	26.8374	26.7265	30.0421	31.0468	25.2442	28.3763	20.2724	27.5912	26.8629	26.3291	30.1947	32.9555	27.4077	30.9271	30.2213	33.107	0.00136507	-0.0215315	0.00728549	0.0858064	0.11818	0.123767	0.573716	0.26206	0.999941	0.999748	0.999928	0.99991	0.999762	0.886077	0.798877	0.837056	FALSE	0	3.24462	2.66016	30.4416	38.6562
XLOC_001209	Dhcr7	23.7	30.1841	34.937	37.3797	51.7335	45.0403	38.8	34.5856	23.3225	28.3264	36.4104	40.8089	49.8493	44.9291	40.4617	33.5527	-0.0230665	-0.0913291	0.0594282	0.126305	-0.0534204	-0.00355836	0.060348	-0.0436146	0.999941	0.999748	0.999928	0.99991	0.999762	0.999648	0.999984	0.999963	FALSE	0	0.657793	0.28069	1.67376	2.55358
XLOC_001211	Shank2	4.15358	8.30068	7.305	7.44022	8.70828	8.63485	7.61555	5.28817	4.56855	9.6339	7.37114	8.35267	10.1487	9.80006	10.0865	7.34056	0.134297	0.212512	0.0128287	0.164801	0.218509	0.180654	0.400818	0.465616	0.999941	0.999748	0.999928	0.99991	0.999762	0.648988	0.999984	0.136422	FALSE	0	8.79316	3.62489	21.0715	30.4097
XLOC_001217	Oraov1	47.504	43.3432	39.9718	37.1781	31.2629	29.8879	26.5056	28.8168	47.1785	45.4329	38.5876	37.9878	32.2948	32.8228	28.1659	27.7473	-0.00989854	0.067779	-0.0507161	0.0310006	0.0467033	0.134707	0.0873327	-0.0543705	0.999941	0.999748	0.999928	0.99991	0.999762	0.979792	0.999984	0.999963	FALSE	0	32.1513	24.6843	4.46871	2.4514
XLOC_001218	-	2.05684	2.51552	1.45051	1.13793	1.04792	0.618734	0.605321	0.517158	2.08468	2.21111	1.39805	0.97613	0.882358	0.7132	0.658182	0.536555	0.0185028	-0.178512	-0.0496571	-0.202077	-0.224701	0.178152	0.104264	0.0446453	0.999941	0.999748	0.999928	0.99991	0.999762	0.980495	0.999984	0.999963	FALSE	0	4.38554	2.29648	0.463997	0.322548
XLOC_001222	Mrpl21	38.97	48.1127	57.9319	63.9988	54.6499	56.1371	40.1341	56.8259	39.9533	46.3316	60.0256	64.0942	57.7228	57.8906	40.9162	49.086	0.0358599	-0.0543062	0.0511332	0.00214561	0.0787821	0.0442969	0.0277751	-0.210837	0.999941	0.999748	0.999928	0.99991	0.999762	0.990884	0.999984	0.919399	FALSE	0	15.5419	7.35812	10.0766	16.6669
XLOC_001223	Cpt1a	60.5662	30.3635	29.5961	28.0453	22.9864	24.929	24.0583	15.0132	60.1118	29.7636	24.9348	25.5689	19.3523	21.651	28.8937	20.0003	-0.0108467	-0.0286936	-0.246339	-0.132873	-0.247102	-0.202519	0.263221	0.411408	0.999941	0.999748	0.999928	0.99991	0.80559	0.411963	0.999984	0.251038	FALSE	0	21.4545	9.34246	15.655	28.8615
XLOC_001225	RGD1311946	15.7344	12.2889	15.7412	17.1003	14.223	14.1968	11.8067	12.5679	14.9584	11.7739	15.7597	16.9768	14.893	14.1615	11.0387	10.7852	-0.0724937	-0.0612542	0.00168386	-0.0103961	0.0659554	-0.00356654	-0.0961928	-0.218809	0.999941	0.999748	0.999928	0.99991	0.999762	0.999648	0.999984	0.927773	FALSE	0	7.22356	1.6886	1.83805	2.31525
XLOC_001226	Suv420h1	22.6037	16.4938	19.3789	18.0936	19.543	19.4832	16.9822	9.20756	24.0331	19.5142	16.3698	19.0703	17.9082	17.6689	16.3853	10.8911	0.0880858	0.241254	-0.242089	0.0754419	-0.125361	-0.140262	-0.0513136	0.239861	0.999941	0.999748	0.999928	0.99991	0.999762	0.907953	0.999984	0.882149	FALSE	0	3.75896	1.98084	3.28505	4.82915
XLOC_001227	Chka	56.0934	85.284	58.8551	54.7402	55.5866	58.3616	81.3961	73.2286	63.9093	76.0278	64.8791	54.3033	55.9304	58.8964	86.3486	73.4321	0.187881	-0.165542	0.140359	-0.0115397	0.00887958	0.0131376	0.0851116	0.00399819	0.999941	0.999748	0.999928	0.99991	0.999762	0.999648	0.999984	0.999963	FALSE	0	3.92537	2.63921	9.63375	14.4122
XLOC_001228	Unc93b1	21.4622	18.9595	16.0879	17.973	17.2218	16.5747	25.036	38.6672	21.2641	18.582	17.392	17.6284	16.0846	15.3654	20.9362	36.6358	-0.0133158	-0.0288614	0.111779	-0.0277737	-0.0979671	-0.108617	-0.256881	-0.0776498	0.999941	0.999748	0.999928	0.99991	0.999762	0.973187	0.999984	0.997748	FALSE	0	1.216	0.632014	7.13966	9.97842
XLOC_001231	Acy3	31.3068	34.7908	31.214	35.2083	30.5249	31.9734	35.4328	51.4218	30.014	33.2994	33.022	35.3951	31.308	33.5242	36.7685	48.0913	-0.0606426	-0.0630245	0.080982	0.00761252	0.0364269	0.0681226	0.0532373	-0.0964103	0.999941	0.999748	0.999928	0.99991	0.999762	0.979792	0.999984	0.997748	FALSE	0	5.40345	1.94148	6.47652	9.94574
XLOC_001232	D3ZAQ3_RAT	5.33519	9.88082	4.60093	3.93781	4.18726	4.53279	9.02992	11.7018	5.59513	8.36134	4.49016	3.45795	4.07875	5.0773	7.9947	10.788	0.0673983	-0.238272	-0.0344018	-0.182527	-0.0369845	0.160319	-0.173625	-0.116268	0.999941	0.999748	0.999928	0.99991	0.999762	0.973468	0.999984	0.997748	FALSE	0	6.52979	2.33751	7.5743	11.6753
XLOC_001233	Doc2g	36.3514	46.0916	38.3381	38.5653	35.6737	28.3647	27.1781	37.9187	35.4355	45.6921	41.5321	39.6981	37.6692	33.0293	27.0422	32.4303	-0.0367132	-0.0125318	0.115159	0.0416601	0.0783109	0.218934	-0.0072055	-0.224925	0.999941	0.999748	0.999928	0.99991	0.999762	0.799831	0.999984	0.972847	FALSE	0	7.10245	2.53936	8.05367	12.3531
XLOC_001234	Cabp2	0.346548	0.575248	0.241975	0.371023	0.170355	0.266632	0.45154	0.930747	0.272315	0.374718	0.329054	0.287285	0.21728	0.208018	0.860245	1.15782	-0.262292	-0.508347	0.327268	-0.282402	0.230902	-0.251318	0.799937	0.287235	1	0.999748	1	0.99991	1	1	0.999984	0.997748	FALSE	0	24.5695	8.69836	13.9745	15.8082
XLOC_001235	Cdk2ap2	147.697	164.69	181.948	188.185	167.992	172.489	231.684	321.556	152.934	159.319	197.06	195.81	174.812	199.95	267.228	324.587	0.0502352	-0.0478051	0.115048	0.057273	0.0573782	0.21302	0.20583	0.013531	0.999941	0.999748	0.999928	0.99991	0.999762	0.560187	0.999984	0.999963	FALSE	0	18.2337	6.43224	10.4412	11.9222
XLOC_001236	Pitpnm1	13.2666	15.4084	14.1178	12.7596	11.7433	11.823	13.1926	14.5492	12.6007	14.6713	13.758	13.7941	12.625	12.9935	14.9897	14.5995	-0.0737245	-0.0702531	-0.0369792	0.111627	0.103595	0.135104	0.182941	0.0049452	0.999941	0.999748	0.999928	0.99991	0.999762	0.91478	0.999984	0.999963	FALSE	0	17.3514	6.11577	9.95184	11.3883
XLOC_001237	Tmem134	92.8735	96.8786	106.685	111.927	100.368	99.6029	60.4583	88.2354	96.5161	99.2445	111.592	120.495	105.489	118.555	66.1367	74.6795	0.0554441	0.0347737	0.0648168	0.106324	0.0717235	0.251066	0.129306	-0.240349	0.999941	0.999748	0.999928	0.99991	0.999762	0.23067	0.999984	0.869695	FALSE	0	11.2666	3.91834	6.62281	7.83025
XLOC_001239	Coro1b	186.293	195.06	213.744	215.325	190.39	185.896	221.217	233.236	186.5	183.319	220.162	223.283	201.024	205.069	246.465	207.979	0.00160131	-0.0895143	0.0426619	0.0523337	0.07837	0.141541	0.155854	-0.165278	0.999941	0.999748	0.999928	0.99991	0.999762	0.662413	0.999984	0.943822	FALSE	0	8.04977	2.7197	4.9754	6.254
XLOC_001240	Ptprcap	0.923094	1.60072	1.10101	1.14406	0.648088	0.992864	0.984824	0.822478	0.988216	1.30323	0.866119	1.35859	0.907692	1.22477	0.78419	1.03641	0.0890262	-0.277394	-0.313975	0.229518	0.429775	0.277628	-0.295033	0.300897	0.999941	0.999748	0.999928	0.99991	0.999762	0.980495	0.999984	0.997748	FALSE	0	7.62223	2.55156	4.7834	6.11748
XLOC_001241	Ppp1ca	444.373	485.173	553.68	569.799	513.587	514.869	414.135	429.663	432.025	468.01	586.199	584.759	546.393	567.452	439.253	393.03	-0.0406471	-0.051949	0.0823236	0.0373826	0.0893135	0.140267	0.0849311	-0.128535	0.999941	0.999748	0.999928	0.99991	0.999762	0.661908	0.999984	0.99088	FALSE	0	6.89436	2.12592	4.88151	7.03584
XLOC_001242	Clcf1	49.0837	35.2257	25.5816	23.6761	18.6566	18.3081	13.7324	15.9065	50.7428	37.6509	26.346	26.1408	22.2132	22.9645	17.4249	18.7413	0.0478632	0.0957929	0.0423144	0.1423	0.250499	0.325333	0.341355	0.235241	0.999941	0.999748	0.999928	0.99991	0.999762	0.274833	0.999984	0.931675	FALSE	0	8.36353	2.45452	6.30114	9.56251
XLOC_001243	Pold4	27.9641	18.8816	20.6939	22.9017	16.8029	18.7711	28.0893	29.8009	25.3547	17.5436	23.1534	25.7721	17.009	18.8446	34.4509	30.3384	-0.140794	-0.105457	0.161281	0.169657	0.0174847	0.00560816	0.293576	0.0257036	0.999941	0.999748	0.999928	0.99991	0.999762	0.999648	0.999984	0.999963	FALSE	0	10.6295	3.04446	7.48611	11.5792
XLOC_001244	Pc	8.57283	9.01928	12.8456	14.4056	16.8423	19.0816	11.7825	9.69381	8.76981	9.00844	12.6617	13.8889	16.9493	20.496	12.9528	7.96405	0.0324004	-0.00171594	-0.0206413	-0.0523274	0.00908277	0.102641	0.135521	-0.280366	0.999941	0.999748	0.999928	0.99991	0.999762	0.899102	0.999984	0.805605	FALSE	0	0.428625	0.127055	0.0446761	0.0508091
XLOC_001246	Sptbn2	14.8103	17.8342	18.8028	18.7273	19.8445	19.9276	18.246	13.8738	15.1902	18.8653	18.5604	18.7852	19.4278	20.5742	21.2592	16.7349	0.036298	0.0806488	-0.01862	0.00442994	-0.0304615	0.045842	0.219392	0.268731	0.999941	0.999748	0.999928	0.99991	0.999762	0.98696	0.999984	0.708816	FALSE	0	1.12496	0.536514	1.52877	1.25179
XLOC_001247	Rbm4b	18.1891	16.3476	15.1105	14.7459	13.9404	13.2399	15.2875	15.074	18.2314	15.6652	16.7576	16.4559	13.9213	14.9506	15.9705	15.7102	0.00333289	-0.0611336	0.148332	0.157281	-0.00196392	0.174073	0.062656	0.0592542	0.999941	0.999748	0.999928	0.99991	0.999762	0.790476	0.999984	0.999963	FALSE	0	2.79726	1.33673	3.8199	3.12732
XLOC_001248	-	1.29101	1.14429	1.93839	1.87552	1.54384	1.79421	1.0577	1.65092	1.08639	0.898184	2.66139	2.5336	2.42496	1.59104	1.55568	1.34857	-0.229554	-0.317945	0.437965	0.414804	0.619191	-0.163685	0.516162	-0.273484	0.999941	0.999748	0.999928	0.99991	0.999762	0.997992	0.999984	0.997748	FALSE	0	8.9064	4.25759	12.1727	9.96541
XLOC_001250	Ctsf	25.5602	22.6957	18.3483	19.1934	19.8924	21.6124	30.375	33.9389	26.3921	21.6797	18.8102	20.7498	20.2792	20.8331	35.1793	32.4984	0.0460298	-0.0657776	0.0356767	0.111926	0.0276457	-0.0527332	0.211196	-0.0623833	0.999941	0.999748	0.999928	0.99991	0.999762	0.983664	0.999984	0.999963	FALSE	0	4.51042	2.15924	6.05446	4.95659
XLOC_001251	Zdhhc24	7.72777	7.4582	7.49392	7.1294	6.98485	5.92145	4.8195	4.98004	7.91684	7.52858	7.3782	7.19303	7.38892	7.88514	5.64013	5.32916	0.0344323	0.0133718	-0.0221537	0.0126424	0.0800204	0.407207	0.222572	0.0958891	0.999941	0.999748	0.999928	0.99991	0.999762	0.127747	0.999984	0.997748	FALSE	0	2.90328	1.39357	3.76104	3.07904
XLOC_001252	mrpl11	69.8525	84.2953	99.1169	105.022	95.1601	87.521	62.896	80.2366	67.838	79.4172	104.783	109.004	101.27	101.847	72.7311	79.4166	-0.0421569	-0.0858957	0.0801231	0.0536394	0.0896868	0.218471	0.209294	-0.0148013	0.999941	0.999748	0.999928	0.99991	0.999762	0.436284	0.999984	0.999963	FALSE	0	1.42298	0.71524	0.657918	0.538621
XLOC_001253	Slc29a2	51.0106	56.3049	41.0242	41.4614	48.6011	42.0427	27.057	34.4539	47.4696	53.104	41.3998	36.1112	44.1611	37.0055	21.6737	27.4877	-0.103583	-0.0842858	0.0131168	-0.198808	-0.137915	-0.18365	-0.318738	-0.324823	0.999941	0.999748	0.999928	0.99991	0.999762	0.805656	0.999984	0.868914	FALSE	0	3.49174	1.79391	0.185073	0.151529
XLOC_001254	B3gnt1	23.5362	26.274	24.5958	26.9545	28.6266	28.0964	20.6647	25.1076	23.9624	26.3052	26.4055	28.2141	29.4664	30.3348	22.591	25.7113	0.0257824	0.00170568	0.102026	0.0656521	0.0415713	0.110211	0.127987	0.034144	0.999941	0.999748	0.999928	0.99991	0.999762	0.899102	0.999984	0.999963	FALSE	0	4.6638	2.39908	0.136152	0.111485
XLOC_001255	Brms1	69.5638	76.7387	82.7548	87.956	68.6334	66.2084	81.379	99.9897	71.8125	67.7219	90.3786	90.0941	74.2703	73.3556	81.2718	89.9179	0.0458334	-0.180082	0.126991	0.0346118	0.113715	0.147681	-0.00189937	-0.15301	0.999941	0.999748	0.999928	0.99991	0.999762	0.717674	0.999984	0.968444	FALSE	0	4.89282	2.51725	0.129526	0.106062
XLOC_001256	Rin1	1.64772	1.53172	1.97759	2.1475	1.33598	1.08348	0.441525	0.480132	1.56624	1.48532	1.9321	1.94087	1.35389	1.20748	0.580152	0.656237	-0.0688779	-0.0416194	-0.0319396	-0.139137	0.0178825	0.143754	0.328829	0.382457	0.999941	0.999748	0.999928	0.99991	0.999762	0.973187	0.999984	0.927773	FALSE	0	5.92707	3.05072	0.106291	0.0870451
XLOC_001258	Yif1a	41.4657	40.0732	43.8179	40.1738	34.7792	34.8308	29.2017	43.016	42.4031	42.6146	43.8809	42.8449	37.2553	38.2905	33.633	42.0355	0.0321746	0.0884959	0.00206806	0.0926452	0.098946	0.13625	0.203176	-0.0331871	0.999941	0.999748	0.999928	0.99991	0.999762	0.857412	0.999984	0.999963	FALSE	0	12.799	6.57202	0.0481325	0.0394668
XLOC_001262	Eif1ad	32.961	36.7552	32.625	32.2909	34.6591	32.1479	25.1005	30.6155	32.2373	36.3495	34.5147	33.2776	35.1008	35.4741	24.0894	26.3973	-0.0319311	-0.0159692	0.0809917	0.0432917	0.0182175	0.141622	-0.0590774	-0.213122	0.999941	0.999748	0.999928	0.99991	0.999762	0.746401	0.999984	0.891543	FALSE	0	1.45384	0.815826	0.107824	0.112992
XLOC_001263	Bles03	35.7037	31.7756	36.6577	37.51	31.4716	31.7318	37.9795	50.5271	34.8541	32.3552	40.1002	39.8549	32.4	33.571	38.4292	43.486	-0.034647	0.0259971	0.129156	0.0872561	0.0418123	0.0810378	0.0169377	-0.216045	0.999941	0.999748	0.999928	0.99991	0.999762	0.963792	0.999984	0.891543	FALSE	0	0.470481	0.252271	0.358886	0.376171
XLOC_001264	Fosl1	2.08731	0.433397	0.337884	0.388906	0.301672	0.356961	0.296783	0.334676	1.79169	0.571822	0.478476	0.310488	0.349698	0.366347	0.29779	0.363897	-0.209482	0.332869	0.401708	-0.252217	0.162939	0.0293328	0.00365679	0.0938641	0.999941	0.999748	0.999928	0.99991	1	1	1	1	FALSE	0	0.318326	0.157364	0.610477	0.639888
XLOC_001265	Fibp	44.1692	41.5051	33.4144	39.2333	44.8088	45.8576	41.8151	59.9473	44.5988	39.6153	39.4757	41.6199	45.4607	46.1008	49.3253	56.4626	0.0139328	-0.0670655	0.239834	0.0849845	0.0207917	0.00761437	0.23778	-0.0862509	0.999941	0.999748	0.999928	0.99991	0.999762	0.999648	0.999984	0.997748	FALSE	0	0.29499	0.140939	0.700666	0.734424
XLOC_001266	Efemp2	94.9965	105.219	101.018	107.365	96.1957	93.791	110.56	148.871	98.4573	96.1182	107.779	106.486	100.573	100.276	116.783	136.038	0.0515705	-0.130384	0.0933742	-0.0118489	0.0641335	0.0963556	0.0789313	-0.129962	0.999941	0.999748	0.999928	0.99991	0.999762	0.936257	0.999984	0.993195	FALSE	0	0.265636	0.116706	0.912676	0.95665
XLOC_001267	Cfl1	902.586	917.119	852.665	838.344	756.951	730.374	770.265	870.945	874.031	878.21	916.587	859.861	791.324	750.025	753.63	774.831	-0.0463747	-0.062536	0.104281	0.0365568	0.0640603	0.0382981	-0.0314943	-0.168679	0.999941	0.999748	0.999928	0.99991	0.999762	0.984443	0.999984	0.958904	FALSE	0	0.255086	0.0978127	1.26993	1.33111
XLOC_001268	-	3.04607	3.27828	3.30249	3.23186	2.8198	2.68211	3.89485	5.09784	2.88593	3.03074	3.51357	3.26314	2.5464	2.29403	3.59933	5.19142	-0.0753704	-0.109785	0.0868339	0.0134811	-0.141838	-0.216738	-0.110877	0.0257427	0.999941	0.999748	0.999928	0.99991	0.999762	0.843403	0.999984	0.999963	FALSE	0	0.285992	0.0891964	1.98864	2.08447
XLOC_001269	D3ZZV3_RAT	0.803391	1.64838	0.547973	0.602461	0.855468	0.834513	1.33296	2.43068	1.06229	1.33478	1.70901	0.513172	0.737428	0.787554	0.911143	2.99031	0.363548	-0.285189	1.48119	-0.196126	-0.190242	-0.0743798	-0.503011	0.288226	0.999941	0.999748	0.999928	0.99991	0.999762	0.999648	0.999984	0.997748	FALSE	0	0.423467	0.106753	3.64338	3.81893
XLOC_001271	RGD1562657	6.20697	6.2203	6.29797	6.36056	5.57254	5.47434	5.93162	5.45916	5.96464	6.48797	6.78601	6.61632	5.89455	6.21103	6.01553	5.23232	-0.0565251	0.0598409	0.106054	0.0560117	0.0796566	0.179074	0.019932	-0.0601035	0.999941	0.999748	0.999928	0.99991	0.999762	0.796047	0.999984	0.999963	FALSE	0	0.68318	0.156924	6.19797	6.49032
XLOC_001273	Rela	37.4921	46.1582	39.989	38.3575	37.8164	35.1285	41.5055	52.9904	38.5133	42.6813	42.041	38.6598	38.3204	37.5602	41.3211	52.7839	0.0386683	-0.112729	0.0720181	0.0112961	0.0190505	0.0962976	-0.00640839	-0.00562244	0.999941	0.999748	0.999928	0.99991	0.999762	0.913492	0.999984	0.999963	FALSE	0	1.75383	0.384129	5.33401	4.89142
XLOC_001274	Map3k11	33.5868	38.897	35.7042	31.9566	29.4739	32.0607	30.1384	35.9802	34.2644	38.1062	36.5493	32.2772	32.4242	35.2704	34.0212	31.598	0.0287314	-0.0295564	0.0336568	0.0143568	0.137189	0.137244	0.174287	-0.186816	0.999941	0.999748	0.999928	0.99991	0.999762	0.73453	0.999984	0.919399	FALSE	0	4.62998	1.01152	10.2198	8.53099
XLOC_001276	Ltbp3	15.9106	17.015	12.2104	11.8416	14.0274	13.6859	16.4574	22.5483	15.9456	17.2556	12.0729	12.054	14.5078	14.8196	19.1757	24.9369	0.00315036	0.0201399	-0.0162047	0.025435	0.0482429	0.114015	0.219307	0.144653	0.999941	0.999748	0.999928	0.99991	0.999762	0.976889	0.999984	0.997748	FALSE	0	3.36791	1.11423	6.54838	6.70401
XLOC_001278	-	4.68363	5.41539	6.25292	4.90215	2.80777	3.58261	6.32067	3.81515	4.79623	5.04319	6.02559	4.48652	2.80345	4.05164	10.5356	6.09763	0.0335655	-0.100799	-0.052571	-0.125148	-0.00214497	0.172953	0.728106	0.662649	0.999941	0.999748	0.999928	0.99991	0.999762	0.77996	0.130539	0.0146215	TRUE	0.662649	11.2737	4.75532	14.2906	17.8623
XLOC_001279	Slc25a45	2.04027	1.54633	2.29762	2.23949	1.37404	1.12044	0.553495	1.50667	1.94692	1.90539	2.87803	2.74869	1.87818	1.84351	0.484493	1.13582	-0.0643381	0.284629	0.312755	0.284105	0.424398	0.671263	-0.16099	-0.378605	0.999941	0.999748	0.999928	0.99991	0.999762	0.412657	0.999984	0.960458	FALSE	0	8.01519	3.77012	6.23945	8.41745
XLOC_001280	Syvn1	30.4964	35.4739	33.8487	35.0708	33.4233	32.6664	37.337	42.3777	31.2892	31.8964	33.4665	32.7788	34.4653	33.0577	40.0877	41.3434	0.0369063	-0.15291	-0.0163342	-0.0972205	0.0441603	0.0171268	0.102289	-0.0355633	0.999941	0.999748	0.999928	0.99991	0.999762	0.999648	0.999984	0.999963	FALSE	0	7.07574	8.03682	4.30118	6.31541
XLOC_001281	Fau	2155.64	2037.37	1994.48	2054.73	1659.14	1628.22	2400.07	3584.18	2059.39	2016.77	2208.46	2113.88	1672.74	1790.43	2023.37	3005.09	-0.0658961	-0.0146607	0.147021	0.0409427	0.0117769	0.137002	-0.246305	-0.254227	0.999941	0.999748	0.999928	0.99991	0.999762	0.73999	0.999984	0.877965	FALSE	0	5.72543	6.50216	3.52327	5.18169
XLOC_001282	Znhit2	24.2571	20.6414	17.9038	19.1463	17.2383	18.2276	15.1544	24.5447	23.9145	18.0144	19.6278	17.9356	17.965	17.2408	15.6609	21.4423	-0.0204366	-0.195376	0.131929	-0.0937337	0.0592348	-0.0798474	0.0471245	-0.194105	0.999941	0.999748	0.999928	0.99991	0.999762	0.980495	0.999984	0.962656	FALSE	0	5.27867	5.99435	3.26273	4.80247
XLOC_001287	Atg2a	11.0229	13.1325	13.0713	12.6146	12.8403	13.3665	17.1313	16.484	10.82	12.504	12.705	12.359	13.2524	13.4081	18.5561	17.2277	-0.0265601	-0.070204	-0.0406905	-0.0292978	0.045228	0.00444983	0.114616	0.0632881	0.999941	0.999748	0.999928	0.99991	0.999762	0.999648	0.999984	0.998504	FALSE	0	3.64888	2.41441	20.7002	24.8181
XLOC_001288	Mir192	2.63548	3.37111	2.62279	2.82949	1.36225	1.9703	2.89234	2.8412	2.48734	3.85855	2.71672	3.71732	1.86147	2.6177	2.85482	3.28596	-0.0803244	0.189575	0.0489304	0.381911	0.423745	0.392546	-0.0182039	0.20316	0.999941	0.999748	0.999928	0.99991	0.999762	0.963792	0.999984	0.997978	FALSE	0	5.51589	3.64614	31.0398	36.9717
XLOC_001291	Ehd1	38.9243	48.1214	49.5336	46.6775	44.5133	43.8314	33.4702	34.3061	37.225	48.187	51.5849	48.3335	48.15	48.6103	33.8406	31.8032	-0.0642305	0.0019613	0.0584258	0.0501905	0.113055	0.148974	0.0158309	-0.108963	0.999941	0.999748	0.999928	0.99991	0.999762	0.665986	0.999984	0.997748	FALSE	0	4.26943	2.8199	28.8249	32.2337
XLOC_001293	Men1	51.0301	53.7996	51.2149	49.7691	47.7535	46.3545	56.8471	69.477	50.7922	50.4063	52.1838	48.8345	46.6892	47.6979	56.0572	63.2975	-0.00672829	-0.0938112	0.0269862	-0.0272942	-0.0324489	0.0411289	-0.0201514	-0.134185	0.999941	0.999748	0.999928	0.99991	0.999762	0.997992	0.999984	0.991302	FALSE	0	1.38619	0.90124	10.7769	11.509
XLOC_001294	Map4k2	18.351	17.6642	20.3066	19.2781	16.624	15.8567	16.6407	14.3363	16.089	17.9746	19.6152	20.9083	17.2135	17.2994	19.2599	17.1997	-0.188685	0.024991	-0.0497275	0.116532	0.0499775	0.124875	0.209712	0.261046	0.999941	0.999748	0.999928	0.99991	0.999762	0.876534	0.999984	0.960458	FALSE	0	1.25132	0.809931	9.55523	10.1969
XLOC_001295	Sf1	123.739	158.164	133.266	125.026	143.707	131.993	122.871	136.587	123.172	143.012	129.516	120.014	143.053	129.55	116.264	131.584	-0.00662058	-0.145188	-0.0411471	-0.0589773	-0.006576	-0.0269318	-0.0796733	-0.053796	0.999941	0.999748	0.999928	0.99991	0.999762	0.999648	0.999984	0.999963	FALSE	0	0.877143	0.550646	5.87961	6.23864
XLOC_001300	LOC689961	5.016	5.5782	4.77909	5.06816	4.89644	5.0687	2.85918	3.77787	3.96788	5.42117	5.41392	5.35756	4.50498	5.34331	3.07135	4.2406	-0.330739	-0.0404596	0.176466	0.0786054	-0.117706	0.0746827	0.0998997	0.16263	0.999941	0.999748	0.999928	0.99991	0.999762	0.999648	0.999984	0.999963	FALSE	0	0.0899089	0.0446197	0.249295	0.143792
XLOC_001301	Trmt112	161.382	194.732	213.899	223.708	195.023	201.965	189.967	259.834	163.922	189.487	219.744	237.131	202.31	212.142	189.549	219.618	0.022516	-0.0393706	0.0388761	0.0840309	0.0528967	0.0708907	-0.0031763	-0.242492	0.999941	0.999748	0.999928	0.99991	0.999762	0.980495	0.999984	0.927773	FALSE	0	0.0560536	0.0269329	0.343591	0.186797
XLOC_001302	Bad	44.369	69.1619	67.0266	66.8096	56.0529	55.1408	44.4693	51.6577	40.8105	63.2168	73.9064	70.1165	59.6689	71.489	50.7796	49.0961	-0.120329	-0.129474	0.140765	0.0695969	0.0900345	0.374004	0.191037	-0.0732296	0.999941	0.999748	0.999928	0.99991	0.999762	0.198359	0.999984	0.999963	FALSE	0	0.0375987	0.0164866	0.566101	0.298581
XLOC_001303	Ppp1r14b	337.003	415.427	419.332	424.429	374.17	362.591	288.663	440.031	308.972	378.669	435.4	395.971	375.602	378.268	255.254	337.856	-0.125247	-0.133624	0.0542358	-0.100104	0.00550938	0.0610491	-0.177387	-0.381098	0.999941	0.999748	0.999928	0.99991	0.999762	0.972901	0.999984	0.275853	FALSE	0	0.0327325	0.0117461	1.04692	0.546006
XLOC_001304	Trpt1	2.12112	2.15773	2.02828	2.59014	2.29916	2.68344	4.62783	6.14759	2.09851	2.22368	2.40293	2.60675	2.27506	2.73737	4.59537	5.80337	-0.0147612	0.0415384	0.23393	0.00888039	-0.0145654	0.0276853	-0.00993931	-0.081761	0.999941	0.999748	0.999928	0.99991	0.999762	0.999648	0.999984	0.999963	FALSE	0	0.0370253	0.0114176	1.58148	0.822719
XLOC_001305	Macrod1	30.1037	23.3818	14.5844	13.435	11.4374	11.1218	25.3104	86.2128	29.7711	21.7702	16.2328	13.4677	10.9716	9.2923	22.4244	84.3463	-0.0159749	-0.102577	0.153488	0.00348129	-0.0594544	-0.256754	-0.17393	-0.0315403	0.999941	0.999748	0.999928	0.99991	0.999762	0.799831	0.999984	0.999963	FALSE	0	0.0958846	0.0236107	5.36188	2.78438
XLOC_001306	Rcor2	3.79766	2.8977	2.55737	3.94147	5.49627	5.80153	21.0709	30.7854	3.79275	2.31639	2.96162	3.5605	3.36398	3.41787	14.9931	24.1666	-0.00181855	-0.311003	0.204296	-0.142839	-0.692035	-0.746387	-0.488193	-0.347953	0.999941	0.999748	0.999928	0.99991	0.0578135	0.0116744	0.999984	0.473765	TRUE	-0.746387	7.57323	1.80469	3.26032	6.2607
XLOC_001307	RGD1560108	14.1205	11.3067	10.8525	11.1923	10.5966	11.2628	11.7651	10.2373	13.1202	11.5205	11.1002	10.757	11.0561	11.8992	10.759	8.8736	-0.105228	0.0267907	0.0322643	-0.0567138	0.0606805	0.0786198	-0.127833	-0.204101	0.999941	0.999748	0.999928	0.99991	0.999762	0.998649	0.999984	0.997748	FALSE	0	14.5064	3.98134	0.424951	0.822413
XLOC_001308	Atl3	38.1518	40.3608	45.8073	43.5819	52.2632	50.0836	24.0787	8.62634	38.0264	49.6959	40.4839	43.4948	46.8214	42.2788	20.3913	10.7009	-0.00473732	0.299502	-0.177816	-0.00287955	-0.158307	-0.243873	-0.238725	0.307703	0.999941	0.999748	0.999928	0.99991	0.999762	0.31085	0.999984	0.891543	FALSE	0	7.37344	2.07948	0.118073	0.222067
XLOC_001309	Pla2g16	6.43157	6.55235	3.61483	4.19416	8.82823	9.52175	4.53762	7.26958	6.56504	8.55927	3.83817	4.98579	13.4137	15.3745	9.9864	6.58853	0.0291837	0.380381	0.0842292	0.244096	0.597977	0.685522	1.12095	-0.139893	0.999941	0.999748	0.999928	0.99991	0.425606	0.0425142	0.140704	0.997748	TRUE	0.685522	3.89287	1.47021	0.137986	0.209995
XLOC_001311	-	29.8143	15.2622	29.6337	30.2505	17.5095	17.7631	14.149	12.2383	31.5299	15.5209	29.8595	31.0731	16.5315	19.4916	16.1148	12.7087	0.0804537	0.0240927	0.0109145	0.0385813	-0.0824357	0.133253	0.186451	0.0539804	0.999941	0.999748	0.999928	0.99991	0.999762	0.930911	0.999984	0.999963	FALSE	0	0.0282847	0.00783734	0.000778798	0.000985919
XLOC_001315	-	241.371	261.816	174.779	178.874	202.972	194.398	218.726	257.737	219.249	255.55	173.787	168.893	192.359	183.337	194.793	246.709	-0.138622	-0.0349342	-0.00820698	-0.0827865	-0.0774402	-0.0844707	-0.167102	-0.0630643	0.999941	0.999748	0.999928	0.99991	0.999762	0.944957	0.999984	0.999963	FALSE	0	0.656085	0.182366	0.0151858	0.0185557
XLOC_001316	Wdr74	44.7083	51.3153	50.7109	48.282	44.2351	46.4087	37.2076	49.5099	44.1872	47.774	49.7108	45.3284	46.7759	46.2303	34.826	44.2452	-0.0168762	-0.102955	-0.0286794	-0.0908759	0.0803971	-0.00554459	-0.0951681	-0.16185	0.999941	0.999748	0.999928	0.99991	0.999762	0.999648	0.999984	0.993195	FALSE	0	0.844952	0.234865	0.0195546	0.0238933
XLOC_001317	Nxf1	108.4	130	123.673	125.791	119.288	123.854	146.402	165.562	107.613	120.084	122.773	126.261	120.334	125.364	151.797	178.273	-0.0105027	-0.114376	-0.0105287	0.00537611	0.0125849	0.0174686	0.052173	0.106655	0.999941	0.999748	0.999928	0.99991	0.999762	0.999648	0.999984	0.997748	FALSE	0	1.4011	0.389453	0.0324211	0.0396133
XLOC_001318	Tmem223	123.207	156.637	154.647	162.651	127.678	123.744	119.449	151.072	113.176	146.337	169.376	175.424	137.806	147.957	131.111	124.641	-0.122412	-0.0980657	0.13117	0.109002	0.110046	0.257629	0.134287	-0.277255	0.999941	0.999748	0.999928	0.99991	0.999762	0.206699	0.999984	0.720379	FALSE	0	1.82992	0.50865	0.0423427	0.0517355
XLOC_001319	Zbtb3	1.90773	2.52466	2.30047	2.23683	2.36155	2.46478	2.18929	2.32761	1.6866	2.48293	2.37218	2.2409	2.53693	2.59655	2.23166	2.11266	-0.168349	-0.023122	0.0424669	0.00251052	0.0992922	0.0722797	0.0264572	-0.133755	0.999941	0.999748	0.999928	0.99991	0.999762	0.982131	0.999984	0.997748	FALSE	0	3.15968	0.878275	0.0731099	0.0893271
XLOC_001320	Hnrnpul2	108.267	122.87	142.074	141.473	138.238	142.007	124.29	118.46	110.297	125.578	139.171	144.345	138.199	142.987	123.848	118.983	0.0267755	0.0314257	-0.0297628	0.0289741	-0.000406779	0.00991498	-0.00513552	0.00635012	0.999941	0.999748	0.999928	0.99991	0.999762	0.999648	0.999984	0.999963	FALSE	0	4.5741	1.27143	0.105837	0.129313
XLOC_001321	Bscl2	6.34028	9.42458	9.63759	9.22852	8.61509	8.65663	5.95816	7.47258	6.12818	8.72551	9.53525	10.0958	8.94182	9.4358	5.66071	8.16951	-0.0483128	-0.109976	-0.0152427	0.128255	0.0530976	0.122978	-0.072633	0.127017	0.999941	0.999748	0.999928	0.99991	0.999762	0.973468	0.999984	0.997748	FALSE	0	3.74324	1.04461	0.164303	0.200748
XLOC_001323	Ubxn1	178.539	184.049	191.445	198.113	174.788	174.571	244.259	334.865	182.928	164.944	215.115	207.611	180.914	191.473	246.151	299.498	0.0350173	-0.158023	0.168095	0.067526	0.04967	0.133254	0.0111273	-0.160982	0.999941	0.999748	0.999928	0.99991	0.999762	0.736064	0.999984	0.951825	FALSE	0	2.0601	0.586418	0.30743	0.375623
XLOC_001324	D3ZMN8_RAT	104.948	177.152	161.32	152.184	180.194	146.217	130.802	167.279	94.613	143.731	191.43	170.151	151.593	179.518	95.8827	149.671	-0.149414	-0.301427	0.246751	0.160899	-0.249197	0.295835	-0.447641	-0.16036	0.999941	0.999748	0.999928	0.99991	0.999762	0.873562	0.999984	0.997748	FALSE	0	1.46284	0.428893	0.45357	0.554178
XLOC_001325	LOC690349	55.2123	96.5748	97.4299	102.638	92.9486	85.6462	71.2834	99.8762	56.5561	92.0567	107.399	109.011	96.5883	107.103	72.7961	80.1746	0.034631	-0.0690508	0.140407	0.0868267	0.0553569	0.322201	0.030253	-0.316641	0.999941	0.999748	0.999928	0.99991	0.999762	0.0997753	0.999984	0.664649	FALSE	0	1.42521	0.419249	0.468094	0.571924
XLOC_001326	Ints5	17.305	21.3601	20.1137	20.5405	20.9974	20.6878	20.2357	21.9918	16.9669	20.4582	20.8972	19.8396	21.8897	22.0385	20.149	22.4497	-0.0283008	-0.0619428	0.0548635	-0.0498415	0.0597627	0.0908204	-0.00616399	0.0295973	0.999941	0.999748	0.999928	0.99991	0.999762	0.944957	0.999984	0.999963	FALSE	0	1.28877	0.384821	0.530844	0.648593
XLOC_001327	Ganab	166.786	154.419	163.721	169.423	183.892	192.631	177.182	164.808	168.15	159.667	160.035	166.354	181.092	193.228	197.994	183.768	0.0117436	0.0481852	-0.0328316	-0.0263575	-0.0221238	0.00446196	0.160139	0.157009	0.999941	0.999748	0.999928	0.99991	0.999762	0.999648	0.999984	0.96478	FALSE	0	1.19521	0.361886	0.586509	0.716606
XLOC_001328	B3gat3	70.1121	84.2517	90.9694	87.5127	69.2027	65.4286	77.3002	86.2154	67.5107	76.2679	94.2563	87.4955	71.0861	71.6117	78.7662	77.4609	-0.0544681	-0.143451	0.0511525	-0.000283256	0.038684	0.130084	0.0270698	-0.154288	0.999941	0.999748	0.999928	0.99991	0.999762	0.780041	0.999984	0.96568	FALSE	0	0.89575	0.298519	0.954023	1.16564
XLOC_001329	LOC100362920	23.9055	26.021	22.6892	22.7523	22.0004	22.241	23.5094	23.5914	23.5355	26.0717	22.4321	23.8297	22.5081	23.6445	24.6607	23.3466	-0.0224096	0.00279751	-0.0163685	0.0664629	0.0327673	0.0878996	0.0686907	-0.0149847	0.999941	0.999748	0.999928	0.99991	0.999762	0.947344	0.999984	0.999963	FALSE	0	0.840891	0.293589	1.14716	1.40162
XLOC_001330	Mta2	70.7669	81.7049	75.5007	70.2309	69.4122	70.1523	64.3318	61.7785	71.6161	80.4598	75.6634	69.7803	70.4044	74.1851	67.9986	62.2263	0.0171851	-0.0221272	0.00310148	-0.00927288	0.0204471	0.0805274	0.0798522	0.0104028	0.999941	0.999748	0.999928	0.99991	0.999762	0.959269	0.999984	0.999963	FALSE	0	0.812461	0.301595	1.44625	1.76705
XLOC_001331	Tut1	18.0691	15.5467	17.9302	18.5062	19.5591	18.7254	22.4761	29.5131	18.9536	14.6808	17.5034	18.9286	17.9795	18.2752	19.9471	27.9621	0.0685766	-0.0821341	-0.0345613	0.032386	-0.120842	-0.0349206	-0.171403	-0.0776125	0.999941	0.999748	0.999928	0.99991	0.999762	0.998743	0.999984	0.997748	FALSE	0	0.824821	0.32314	1.78774	2.18429
XLOC_001332	Eef1g	1851.45	1640.31	1523.24	1527.2	1354.85	1332.23	2238.24	3041.25	1914.13	1567.67	1599.93	1502.06	1328	1315.93	1894.42	2729.42	0.0480307	-0.0653425	0.070861	-0.023945	-0.0288758	-0.0177591	-0.240597	-0.156065	0.999941	0.999748	0.999928	0.99991	0.999762	0.999648	0.999984	0.997748	FALSE	0	0.883322	0.364895	2.26944	2.77284
XLOC_001333	Ahnak	4.5907	0.749641	0.458292	0.249367	0.148077	0.11632	0.100584	0.103065	4.16995	0.900334	0.439635	0.267054	0.131397	0.13885	0.106038	0.112431	-0.135584	0.235556	-0.049036	0.071249	-0.100418	0.142938	0.0387039	0.0650527	0.999941	0.999748	0.999928	1	1	1	1	1	FALSE	0	1.12151	0.495777	3.49353	4.26845
XLOC_001339	D3ZBQ0_RAT	0.330131	0.338816	0.381731	0.303196	0.385334	0.435082	0.916186	1.01185	0.596488	0.232802	0.3628	0.349926	0.389276	0.310779	0.671775	1.33061	0.695322	-0.398952	-0.0578389	0.158206	0.0116706	-0.381398	-0.396912	0.363668	0.999941	1	1	1	1	1	0.999984	0.991302	FALSE	0	16.8187	6.15343	21.3439	25.2074
XLOC_001340	Fth1	5292.46	6246.4	7714.69	8283.18	6300.76	6190.5	5096.23	7009.3	5275.12	5741.28	7899.1	7818.53	6240.14	6122.27	4974.01	5999.23	-0.00473446	-0.121651	0.0340797	-0.0832863	-0.0139472	-0.015989	-0.0350203	-0.22449	0.999941	0.999748	0.999928	0.99991	0.999762	0.999648	0.999984	0.969909	FALSE	0	14.7742	5.67917	22.1481	24.7906
XLOC_001341	Rab3il1	2.1247	1.65971	2.92687	3.18598	2.82259	1.62483	1.7754	1.74213	1.91758	2.01782	2.8178	3.02446	2.21288	1.79568	1.47811	0.915984	-0.140985	0.267242	-0.0529457	-0.0727168	-0.337557	0.136261	-0.249001	-0.858497	0.999941	0.999748	0.999928	0.99991	0.999762	0.990342	0.999984	0.556003	FALSE	0	10.0295	3.57266	10.2175	11.567
XLOC_001342	Fads3	2.52989	4.22667	6.97959	7.27956	5.35429	4.66404	2.85962	2.38762	2.59624	3.97795	7.27856	7.96127	7.05406	6.11206	3.25514	2.22764	0.0359465	-0.085413	0.0596735	0.127472	0.391371	0.382886	0.180961	-0.0958982	0.999941	0.999748	0.999928	0.99991	0.246271	0.0908287	0.999984	0.997748	FALSE	0	10.2859	3.5423	8.22756	9.2628
XLOC_001343	Fads1	12.7715	9.0823	20.3694	28.4356	27.7936	24.8085	31.0562	22.8048	13.1019	8.47768	23.2276	31.9911	26.2164	24.2394	36.0029	22.7297	0.0365654	-0.0982681	0.188569	0.16941	-0.083972	-0.0333445	0.212595	-0.00473806	0.999941	0.999748	0.999928	0.99991	0.999762	0.999648	0.999984	0.999963	FALSE	0	4.2335	1.29016	6.53539	6.85011
XLOC_001344	F1LW32_RAT	488.866	439.157	408.167	443.265	368.674	381.327	526.058	702.377	464.815	439.359	478.202	447.833	398.217	446.078	449.837	597.516	-0.0727672	0.000663296	0.228409	0.0147881	0.11118	0.226212	-0.225773	-0.233232	0.999941	0.999748	0.999928	0.99991	0.999762	0.957276	0.999984	0.99088	FALSE	0	4.67664	1.40564	9.63991	10.0915
XLOC_001345	Syt7	0.560304	0.292768	0.254922	0.277745	0.340413	0.371518	0.623418	1.33584	0.636975	0.348064	0.18302	0.358464	0.081859	0.208118	0.271267	0.908073	0.158485	0.190027	-0.326598	0.279396	-1.27604	-0.61383	-0.962372	-0.510295	0.999941	1	1	0.99991	1	1	0.999984	0.904038	FALSE	0	6.4102	2.25469	1.43561	1.71824
XLOC_001346	Cpsf7	47.5892	48.4945	43.725	41.8755	42.3434	43.1492	42.6118	34.855	47.6943	48.3443	44.6312	42.0445	42.8553	42.415	42.8804	39.4913	0.00317599	-0.00446611	0.0295274	0.00579686	0.0172959	-0.0247015	0.00904421	0.179685	0.999941	0.999748	0.999928	0.99991	0.999762	0.999648	0.999984	0.926643	FALSE	0	20.9271	13.4165	3.57178	4.18311
XLOC_001347	Cybasc3	13.1939	11.6645	13.661	14.9921	14.2243	14.3131	13.931	13.5279	13.5762	11.7971	13.3552	15.8371	13.8664	14.5515	12.4624	11.3298	0.040903	0.0161699	-0.0324215	0.0785956	-0.0365044	0.0236677	-0.159506	-0.253763	0.999941	0.999748	0.999928	0.99991	0.999762	0.999648	0.999984	0.950681	FALSE	0	20.0217	12.4033	9.15269	10.7134
XLOC_001348	Ddb1	304.012	276.806	261.107	259.618	313.391	314.551	287.815	296.791	302.15	281.51	252.291	251.218	297.724	299.619	278.61	300.545	-0.00886041	0.0243023	-0.0495331	-0.047432	-0.073964	-0.070142	-0.0468782	0.0181276	0.999941	0.999748	0.999928	0.99991	0.999762	0.963427	0.999984	0.999963	FALSE	0	9.42719	5.83723	18.9109	22.1181
XLOC_001349	Vwce	0.510268	0.508707	0.60817	0.487389	0.897751	0.859829	1.10169	1.29974	0.587755	0.346913	0.755754	0.685068	1.12747	0.779196	1.32014	0.998322	0.172452	-0.445754	0.2731	0.418501	0.298936	-0.126593	0.240968	-0.349858	0.999941	0.999748	0.999928	0.99991	0.999762	0.999648	0.999984	0.991379	FALSE	0	3.31233	2.04162	29.3532	34.9655
XLOC_001350	Vps37c	13.1867	12.524	12.6505	12.3811	11.0625	10.4537	12.4012	15.9337	12.5275	13.2842	13.0906	12.8069	11.8842	11.8186	11.9078	15.5999	-0.0734138	0.0843618	0.0489564	0.0483974	0.102473	0.175466	-0.0580947	-0.030352	0.999941	0.999748	0.999928	0.99991	0.999762	0.870156	0.999984	0.999963	FALSE	0	1.64445	0.996735	14.1855	16.874
XLOC_001352	Prpf19	194.047	216.325	232.295	234.427	209.709	190.343	195.23	221.559	191.571	201.2	240.149	228.773	209.705	192.349	181.425	205.458	-0.0185173	-0.10452	0.0479514	-0.0352067	-2.75052e-05	0.0151169	-0.105745	-0.108796	0.999941	0.999748	0.999928	0.99991	0.999946	0.999648	0.999984	0.995988	FALSE	0	4.21239	1.25091	0.836694	1.10944
XLOC_001354	F1M5F8_RAT	1.53592	1.0974	4.43424	4.36035	0.736138	0.966876	0.459434	0.669355	1.38515	1.39477	4.01319	4.03855	0.94475	1.13278	0.531203	0.308481	-0.139494	0.320018	-0.140603	-0.108032	0.321345	0.208523	0.174136	-0.91338	0.999941	0.999748	0.999928	0.99991	0.999762	0.984443	0.999984	0.921435	FALSE	0	11.3415	1.76455	2.44532	3.36842
XLOC_001355	D3ZM11_RAT	7.16693	7.62027	5.88132	5.65059	6.30589	6.13622	7.17197	6.20423	7.26378	6.59264	5.72863	5.56811	6.80921	6.26118	6.97575	7.39598	0.0191005	-0.206076	-0.0373071	-0.0208422	0.109122	0.0286226	-0.0394632	0.249797	0.999941	0.999748	0.999928	0.99991	0.999762	0.999648	0.999984	0.885035	FALSE	0	0.0704332	0.0110435	0.0081415	0.0112149
XLOC_001361	Mrpl16	23.8967	23.4604	24.8787	26.6586	25.2873	25.9305	24.2357	28.8636	25.2648	23.7875	26.4305	28.0877	26.1479	25.7702	25.1136	27.5711	0.0799918	0.0198918	0.0869535	0.0750631	0.048095	-0.00891182	0.0511278	-0.0658609	0.999941	0.999748	0.999928	0.99991	0.999762	0.999648	0.999984	0.997748	FALSE	0	7.71943	1.69573	0.0497677	0.0426731
XLOC_001363	Patl1	24.0792	29.2162	28.0949	25.7417	28.3109	27.5949	34.5909	25.9929	25.4746	29.8126	27.567	26.3109	26.4549	25.3999	34.086	27.6926	0.0809452	0.0290552	-0.027268	0.0314325	-0.0974664	-0.119129	-0.0211516	0.0910435	0.999941	0.999748	0.999928	0.99991	0.999762	0.823946	0.999984	0.997748	FALSE	0	2.90458	0.951946	3.30631	2.83498
XLOC_001364	Osbp	39.3051	42.5606	47.7519	47.415	47.0881	47.3136	40.1148	29.4106	40.0591	45.3765	47.3357	46.5032	45.7169	45.9399	39.1393	33.0398	0.0273446	0.092217	-0.012603	-0.027954	-0.0425432	-0.0424162	-0.0354272	0.167332	0.999941	0.999748	0.999928	0.99991	0.999762	0.983142	0.999984	0.937018	FALSE	0	8.72682	2.91061	10.5281	9.02731
XLOC_001369	Mpeg1	1.31244	1.83519	1.27706	1.72355	2.49315	1.86304	1.096	0.519672	1.13309	1.94852	1.44869	1.71028	2.18008	2.13141	1.05797	0.564489	-0.195911	0.0821068	0.169457	-0.0105369	-0.185621	0.184866	-0.0466195	0.100741	0.999941	0.999748	0.999928	0.99991	0.999762	0.899102	0.999984	0.999963	FALSE	0	0.420454	0.158134	0.22875	0.314623
XLOC_001370	Fam111a	41.7212	70.3452	74.7056	78.4853	103.562	92.6085	47.0829	27.8549	42.929	73.1016	75.4976	83.0043	108.806	98.7659	47.3943	25.4752	0.0410749	0.0553738	0.0151942	0.0806637	0.0711963	0.0927714	0.00949029	-0.128356	0.999941	0.999748	0.999928	0.99991	0.999762	0.886077	0.999984	0.990885	FALSE	0	20.2877	7.62943	11.0389	15.1861
XLOC_001371	RGD1564894	2.97911	5.42403	9.35773	12.562	11.4232	12.3737	10.2384	7.09663	3.18217	4.47852	9.51036	12.2549	9.23402	10.1609	9.67064	5.53491	0.0921366	-0.27084	0.0230965	-0.035422	-0.303971	-0.281732	-0.081488	-0.352929	0.999941	0.999748	0.999928	0.99991	0.999762	0.619728	0.999984	0.914144	FALSE	0	34.6383	13.0262	18.8477	25.9285
XLOC_001374	Keg1	0.186909	0.5519	0.840873	1.40972	1.25993	1.12109	0.401958	0.173457	0.216085	0.49678	1.16723	1.60032	1.89681	1.91584	0.755231	0.376175	0.139719	-0.127451	0.429606	0.171525	0.554165	0.723212	0.768747	0.800178	1	0.999748	0.999928	0.99991	0.999762	0.741661	0.999984	1	FALSE	0	3.24624	1.10272	2.17824	2.82573
XLOC_001375	Lpxn	5.44264	5.12786	4.13361	4.44548	4.26758	4.0675	3.94278	3.63627	6.17185	4.76882	4.31433	4.99466	4.21662	4.15743	3.47862	3.72836	0.178318	-0.102648	0.0603061	0.164553	-0.016932	0.0308006	-0.175944	0.0351278	0.999941	0.999748	0.999928	0.99991	0.999762	0.999648	0.999984	0.999963	FALSE	0	0.28221	0.0958645	0.189365	0.245653
XLOC_001397	Gnaq	22.3288	23.9056	24.146	24.2482	27.9113	26.0448	18.1844	12.3147	21.0296	27.1425	23.6914	23.6846	27.3855	24.4341	16.8155	12.4851	-0.086087	0.182488	-0.0273066	-0.0337874	-0.0273382	-0.0917357	-0.112267	0.0196673	0.999941	0.999748	0.999928	0.99991	0.999762	0.905229	0.999984	0.999963	FALSE	0	1.86859	0.483201	0.0247002	0.0404498
XLOC_001402	Rfk	38.6428	49.271	67.1946	74.8695	73.0799	67.9181	33.6026	33.1447	38.1621	52.0279	67.8399	76.3934	83.5823	83.3753	40.7069	39.1524	-0.0180122	0.0783919	0.0137684	0.0290315	0.193475	0.295431	0.275953	0.239657	0.999941	0.999748	0.999928	0.99991	0.999762	0.0472777	0.999984	0.832225	TRUE	0.295431	16.3455	4.55134	13.3728	19.0596
XLOC_001403	Nmrk1	5.23073	4.93301	7.43647	8.16635	6.84073	7.69014	5.5033	6.05631	5.1942	5.40059	6.6894	8.14438	6.42063	6.15397	4.74535	4.58284	-0.00992042	0.128165	-0.150605	-0.00383945	-0.090076	-0.316877	-0.209676	-0.394682	0.999941	0.999748	0.999928	0.99991	0.999762	0.579419	0.999984	0.768225	FALSE	0	5.75834	1.95869	0.54978	0.990274
XLOC_001404	RGD1311863	33.2058	32.0892	31.6524	30.6801	37.4546	39.8183	22.2872	11.811	32.1266	36.1335	30.9177	30.7908	37.266	35.0247	19.1845	12.3186	-0.0475214	0.170747	-0.0337739	0.00517932	-0.0072635	-0.184564	-0.215232	0.060208	0.999941	0.999748	0.999928	0.99991	0.999762	0.799831	0.999984	0.999963	FALSE	0	3.16121	1.06827	1.33846	2.41087
XLOC_001405	LOC499331	25.4257	35.9921	36.1705	37.7954	40.2986	40.4018	34.4925	25.7092	24.6814	32.0651	33.6018	34.8303	37.6199	37.0863	29.1636	22.7336	-0.0426928	-0.166187	-0.105971	-0.117544	-0.0989794	-0.123215	-0.241352	-0.176727	0.999941	0.999748	0.999928	0.99991	0.999762	0.849113	0.999984	0.96478	FALSE	0	2.01124	0.66729	2.68152	4.83
XLOC_001408	Aldh1a1	2.80345	3.29742	10.1413	12.1135	6.78934	7.99599	3.30479	1.20784	3.06411	4.11667	11.3092	13.9639	8.45837	11.1023	5.67938	1.97915	0.124032	0.311665	0.155799	0.20352	0.31297	0.468516	0.763349	0.668808	0.999941	0.999748	0.999928	0.99991	0.999762	0.0352293	0.506003	0.464509	TRUE	0.468516	0.500645	0.0820866	7.46756	11.6662
XLOC_001409	Zfand5	48.9988	42.6326	37.5787	37.5845	37.2528	37.9513	30.7322	24.1695	50.3061	46.2217	35.9477	37.5214	38.3506	37.8302	30.7817	26.9348	0.0379106	0.116351	-0.063842	-0.00241771	0.0417897	-0.00459876	0.00231434	0.155673	0.999941	0.999748	0.999928	0.99991	0.999762	0.999648	0.999984	0.985992	FALSE	0	3.26669	0.638054	0.000249192	0.000364886
XLOC_001410	Fam108b1	20.1548	20.4312	20.7044	19.0886	16.7328	18.2013	11.5259	9.86573	20.2662	20.415	17.7815	17.9086	16.7512	17.4158	11.7122	8.9893	0.00791298	-0.0011388	-0.218421	-0.0915634	0.00157615	-0.0632892	0.0229353	-0.132806	0.999941	0.999748	0.999928	0.99991	0.999762	0.980495	0.999984	0.997748	FALSE	0	17.2875	4.33258	1.21639	1.43976
XLOC_001411	Tmem2	23.09	15.9129	16.2984	15.1708	14.0487	13.1997	8.00288	5.14953	24.8721	18.7164	15.3882	14.9057	14.5761	13.5801	7.75213	6.2934	0.106814	0.232756	-0.0823856	-0.025265	0.0527991	0.0406851	-0.0453507	0.284395	0.999941	0.999748	0.999928	0.99991	0.999762	0.997992	0.999984	0.88605	FALSE	0	1.80546	0.4645	17.169	20.3219
XLOC_001412	Trpm3	0.510411	0.490713	2.82585	3.59156	1.40101	1.55863	1.68463	1.40395	0.640403	0.503389	2.57542	3.56079	1.23757	1.72647	1.69171	1.37412	0.27853	0.030631	-0.12909	-0.0120756	-0.166319	0.139066	0.00571215	-0.0289026	0.999941	0.999748	0.999928	0.99991	0.999762	0.947344	0.999984	0.999963	FALSE	0	0.529542	0.133919	0.066252	0.0784483
XLOC_001413	RGD1561453	0.317396	0.502817	0.442944	0.72388	0.364099	0.229615	0.431583	0.846084	0.867395	0.454798	0.549628	0.772203	0.0708654	0.374685	0.207268	0.31031	1.21269	-0.119758	0.25881	0.0822297	-1.44157	0.526189	-0.790797	-1.20525	0.999941	0.999748	0.999928	0.99991	1	1	0.999984	0.926776	FALSE	0	0.563624	0.216127	0.147737	0.302803
XLOC_001414	Klf9	5.6123	5.71311	6.35966	6.70285	7.30405	7.31438	9.53794	5.49177	5.57619	5.97146	5.77541	5.88741	5.7752	5.85397	8.62404	5.90279	-0.00914887	0.0627333	-0.136769	-0.184207	-0.333677	-0.316474	-0.143728	0.102328	0.999941	0.999748	0.999928	0.99991	0.320439	0.116175	0.999984	0.997748	FALSE	0	3.64159	1.56638	1.60183	3.3776
XLOC_001415	Ptar1	16.2228	14.4155	13.3799	11.8978	13.9904	13.9668	9.55524	5.35674	16.6712	16.0318	10.7472	9.94379	11.7711	10.1675	6.88032	5.11078	0.0390974	0.152313	-0.313487	-0.256466	-0.247259	-0.454209	-0.468019	-0.06654	0.999941	0.999748	0.999928	0.99991	0.684712	9.45189e-05	0.999984	0.997748	TRUE	-0.454209	29.1924	10.9753	1.20767	2.56127
XLOC_001417	RGD1359349	4.14035	2.7964	7.82494	9.88073	7.34117	8.21989	14.2355	9.48319	4.70866	2.72855	7.84891	10.2839	6.22629	6.51622	11.9292	9.55951	0.181452	-0.0341982	0.00435703	0.0571312	-0.23417	-0.330557	-0.253052	0.011444	0.999941	0.999748	0.999928	0.99991	0.999762	0.427521	0.999984	0.999963	FALSE	0	8.86738	3.28861	3.21882	7.14405
XLOC_001419	Kank1	3.86911	3.40871	5.79057	6.38188	4.73257	5.09686	3.7157	3.04669	3.98072	3.41209	5.22209	6.01318	4.51403	4.94342	3.90356	2.87758	0.0400082	0.0013891	-0.146414	-0.0844893	-0.0667632	-0.0432378	0.0693357	-0.0796948	0.999941	0.999748	0.999928	0.99991	0.999762	0.997992	0.999984	0.999963	FALSE	0	9.17786	1.26345	12.8463	16.76
XLOC_001423	Smarca2	11.2926	10.0121	8.33892	9.47429	12.4096	13.1867	15.7664	14.9265	11.7279	10.1722	7.74997	9.60662	11.2217	10.8258	15.6427	16.1659	0.0540969	0.0226626	-0.104371	0.0198035	-0.143945	-0.282244	-0.0112918	0.114342	0.999941	0.999748	0.999928	0.99991	0.999762	0.669212	0.999984	0.997748	FALSE	0	7.14331	1.3745	0.0407585	0.0266555
XLOC_001428	Ppapdc2	22.2778	12.5086	13.6706	14.9606	11.6997	11.781	13.2572	14.2085	21.8982	12.224	14.1617	14.9283	11.0121	12.1799	12.7578	16.2242	-0.0246827	-0.0329375	0.0505545	-0.00309743	-0.0866187	0.0476425	-0.0549738	0.19014	0.999941	0.999748	0.999928	0.99991	0.999762	0.990738	0.999984	0.942207	FALSE	0	6.22913	1.20799	4.62082	6.15639
XLOC_001429	Cdc37l1	15.8532	14.1041	16.316	15.1034	14.9596	15.5348	12.6401	8.50637	15.7062	14.5918	14.7216	15.167	13.9786	13.8662	12.8301	10.9989	-0.0133553	0.0487037	-0.147401	0.0060226	-0.0971796	-0.162821	0.0213568	0.36694	0.999941	0.999748	0.999928	0.99991	0.999762	0.983142	0.999984	0.997748	FALSE	0	10.4759	2.03139	7.77328	10.3564
XLOC_001431	Rcl1	51.111	62.7508	55.2874	54.863	59.8379	56.9832	47.1969	54.5772	54.5359	63.9456	57.0682	52.1792	59.691	62.3121	48.9287	54.214	0.0933955	0.0271684	0.045655	-0.0722237	-0.0035402	0.12876	0.0518809	-0.00961525	0.999941	0.999748	0.999928	0.99991	0.999762	0.921886	0.999984	0.999963	FALSE	0	2.49835	0.525169	8.10486	11.3403
XLOC_001433	Jak2	29.8037	41.4279	37.9233	33.5408	37.2721	36.3121	32.4375	27.6239	30.0149	40.3979	36.2914	33.2563	36.3692	34.2621	33.2984	29.1922	0.0101535	-0.0362338	-0.0632862	-0.0122527	-0.0352831	-0.0835997	0.0376756	0.0793863	0.999941	0.999748	0.999928	0.99991	0.999762	0.973468	0.999984	0.999963	FALSE	0	0.144492	0.0362757	0.483052	0.621543
XLOC_001436	RGD1310016	13.5724	9.9796	11.7277	11.1744	12.2014	13.303	9.93421	3.11546	13.8209	11.7611	10.0678	11.5822	11.7377	12.0264	10.0373	4.77145	0.025986	0.234799	-0.218162	0.0512613	-0.0554337	-0.144405	0.0147464	0.599326	0.999941	0.999748	0.999928	0.99991	0.999762	0.977458	0.999984	0.943786	FALSE	0	9.69471	1.67188	0.0135528	0.021379
XLOC_001438	Il33	77.9635	52.6934	72.3753	89.7513	124.839	137.369	155.612	99.539	82.3102	62.1836	93.2293	131.709	158.403	182.432	237.162	177.291	0.0781748	0.238495	0.364841	0.552838	0.343286	0.409043	0.607601	0.83215	0.999941	0.999748	0.999928	0.99991	0.736126	0.0333825	0.86823	0.00165348	TRUE	1.24119	54.3599	40.6838	26.5943	36.8429
XLOC_001440	Q7TPK5_RAT	1.10363	1.11835	1.39729	1.32817	1.06122	1.00797	1.67546	2.21083	1.21122	1.28978	1.63242	1.49313	0.988991	1.00751	1.21646	1.75726	0.123518	0.189928	0.210435	0.157696	-0.0926493	-0.000599093	-0.431529	-0.315235	0.999941	0.999748	0.999928	0.99991	0.999762	0.999774	0.999984	0.997748	FALSE	0	29.9368	18.6715	8.20538	11.7402
XLOC_001441	Uhrf2	55.9795	46.9391	42.6206	43.2066	48.0086	51.1469	60.8916	47.9915	55.2058	50.2495	44.4476	47.6661	48.3247	52.6475	61.4834	53.1901	-0.0200427	0.098117	0.0604158	0.1414	0.00944829	0.041638	0.013931	0.148086	0.999941	0.999748	0.999928	0.99991	0.999762	0.983664	0.999984	0.967527	FALSE	0	24.7428	14.984	8.1708	11.5222
XLOC_001442	LOC100364342	20.6715	21.2347	23.4989	21.783	19.6849	19.3169	16.6913	13.2383	20.1876	21.0851	21.8995	22.442	19.7381	20.1898	13.0756	14.081	-0.0340072	-0.0101519	-0.101249	0.042805	0.00387408	0.0634418	-0.349845	0.0883845	0.999941	0.999748	0.999928	0.99991	0.999762	0.999648	0.999984	0.999963	FALSE	0	32.9626	20.1362	23.0111	28.9721
XLOC_001443	Mbl2	84.1304	68.4286	65.3882	69.6471	77.8311	81.5002	98.4912	90.5888	91.3108	76.3389	82.3397	91.0882	99.0004	110.169	150.479	153.415	0.118024	0.157601	0.332104	0.386714	0.346692	0.434383	0.61099	0.759383	0.999941	0.999748	0.999928	0.99991	0.163706	0.00285343	0.273236	0.000214542	TRUE	1.19377	35.3126	21.8165	22.8693	26.8329
XLOC_001446	A1cf	3.08513	3.80737	5.90795	6.375	8.9277	9.43075	2.98154	0.71498	3.13477	4.54798	5.70737	7.74115	9.01446	9.96963	3.95667	1.11499	0.0223109	0.250406	-0.0489879	0.276185	0.0137987	0.079349	0.396644	0.576108	0.999941	0.999748	0.999928	0.99991	0.999762	0.982131	0.999984	0.500929	FALSE	0	25.6553	7.18137	5.33314	5.36803
XLOC_001447	Minpp1	61.8778	56.031	58.4868	60.7198	59.813	63.187	64.0282	52.138	61.2657	59.7727	61.4141	62.3689	58.5595	63.4684	64.31	57.3951	-0.0143191	0.0931006	0.0703415	0.0385971	-0.0305043	0.0064006	0.00632578	0.138339	0.999941	0.999748	0.999928	0.99991	0.999762	0.999648	0.999984	0.997748	FALSE	0	6.17481	1.68026	4.41724	6.06168
XLOC_001448	Papss2	7.62405	7.4112	5.42181	5.60105	6.97431	7.59154	6.55235	5.11174	7.84645	7.78868	5.59767	6.24067	7.26424	8.65882	10.975	8.90287	0.040953	0.0707405	0.0452308	0.153408	0.0579472	0.187464	0.735371	0.78862	0.999941	0.999748	0.999928	0.99991	0.999762	0.878202	0.664055	0.0356528	TRUE	0.78862	13.324	3.22099	1.08503	3.16801
XLOC_001449	Pten	39.6401	44.7364	42.248	40.1635	49.8626	51.0983	57.3528	38.1365	38.6941	43.5245	40.2061	36.2407	41.4472	40.7761	46.5469	36.7272	-0.0347582	-0.0395319	-0.0712956	-0.147886	-0.266097	-0.324838	-0.300596	-0.0541788	0.999941	0.999748	0.999928	0.99991	0.427228	0.0105081	0.999984	0.999963	TRUE	-0.324838	7.58102	3.75485	0.0307204	0.0896464
XLOC_001454	Fas	1.85497	0.822552	1.70658	1.7972	0.761254	0.987545	0.665766	0.61933	1.45134	0.974233	1.62277	1.91849	0.8606	0.861659	0.520044	0.568414	-0.333632	0.219605	-0.068531	0.0894047	0.157497	-0.177478	-0.304533	-0.105912	0.999941	0.999748	0.999928	0.99991	0.999762	0.979792	0.999984	0.999963	FALSE	0	0.543503	0.228506	4.71073	7.68797
XLOC_001455	Ifit2	13.7457	11.7193	13.7279	13.3032	8.16155	6.41894	3.08421	1.8928	14.7338	13.6542	12.0412	11.7532	7.85893	6.35256	3.67259	2.15732	0.0994502	0.218728	-0.187671	-0.177301	-0.053838	-0.0147657	0.24462	0.179814	0.999941	0.999748	0.999928	0.99991	0.999762	0.999648	0.999984	0.993195	FALSE	0	35.5414	14.4655	10.8447	10.7291
XLOC_001456	Ifit3	0.981427	0.903103	1.42047	0.991386	0.372938	0.254673	0.495379	0.143322	0.953268	0.656911	0.959098	0.993192	0.237901	0.354461	0.691883	0.310616	-0.0380637	-0.406274	-0.521681	0.00238536	-0.48505	0.357667	0.411479	0.754923	0.999941	0.999748	0.999928	0.99991	1	1	0.999984	1	FALSE	0	28.5121	11.5871	8.63061	8.54896
XLOC_001458	-	1.6309	1.545	1.66414	1.55141	1.97736	1.83378	1.51374	0.97928	1.74828	1.78918	1.57671	1.7393	2.03542	1.85441	1.46146	1.04619	0.094661	0.199673	-0.0733319	0.155458	0.0397686	0.0153095	-0.0475125	0.086777	0.999941	0.999748	0.999928	0.99991	0.999762	0.999648	0.999984	0.997748	FALSE	0	9.92502	3.70582	1.70367	1.88267
XLOC_001460	Kif20b	15.5225	28.6605	32.3868	33.191	45.459	48.4059	28.0616	20.2915	16.3065	28.9584	31.4573	35.5106	45.8131	48.8705	29.5593	17.3085	0.0706422	0.0148665	-0.0418799	0.0971745	0.0111698	0.0137527	0.0747552	-0.228176	0.999941	0.999748	0.999928	0.99991	0.999762	0.999648	0.999984	0.899839	FALSE	0	15.8608	5.21036	2.09015	2.89338
XLOC_001461	Rpp30	18.8955	28.8405	32.6045	32.1272	34.6297	32.8203	25.2762	23.7384	20.5273	27.6464	34.6675	33.2151	36.5108	34.1355	22.9078	21.7097	0.118897	-0.0607892	0.0882502	0.0478974	0.0760994	0.0565156	-0.141353	-0.128317	0.999941	0.999748	0.999928	0.99991	0.999762	0.98107	0.999984	0.997748	FALSE	0	0.116866	0.0254143	0.0288647	0.0271228
XLOC_001462	Pcgf5	17.9087	16.3655	21.6249	22.1992	18.695	16.0216	14.674	12.2646	17.7475	18.9718	19.9267	19.6395	17.0499	15.0195	12.1275	11.4338	-0.012972	0.211995	-0.117425	-0.175907	-0.132149	-0.0925845	-0.272931	-0.100348	0.999941	0.999748	0.999928	0.99991	0.999762	0.980495	0.999984	0.999963	FALSE	0	15.0969	2.5942	7.51789	7.0642
XLOC_001463	Hectd2	25.6557	18.4323	16.594	16.5694	19.8196	19.3532	16.8718	9.99578	27.5838	21.3687	14.6331	15.8219	16.144	15.1367	12.6628	9.60139	0.10415	0.212193	-0.180269	-0.0661897	-0.294282	-0.352457	-0.411195	-0.057489	0.999941	0.999748	0.999928	0.99991	0.395774	0.0206908	0.999984	0.999963	TRUE	-0.352457	12.6149	7.32708	0.47434	0.474053
XLOC_001465	Tnks2	48.7641	67.6406	71.724	67.5661	77.4578	83.4929	95.4325	55.6785	48.2305	71.8014	71.6797	67.0496	72.476	75.0217	87.9486	63.6286	-0.015841	0.0859991	-0.000890108	-0.0110544	-0.0957793	-0.154151	-0.117692	0.192232	0.999941	0.999748	0.999928	0.99991	0.999762	0.585217	0.999984	0.902033	FALSE	0	33.9442	18.0175	6.88407	10.9707
XLOC_001466	Btaf1	30.5985	28.3334	27.34	25.4857	30.4666	30.0192	19.4221	11.1163	30.9019	29.933	23.6724	22.9395	27.0244	25.5192	17.8027	12.8644	0.0141885	0.078962	-0.206993	-0.151228	-0.172365	-0.233458	-0.124931	0.208959	0.999941	0.999748	0.999928	0.99991	0.999762	0.175277	0.999984	0.885035	FALSE	0	4.64298	2.45821	2.64635	3.09608
XLOC_001468	D3Z942_RAT	0.658797	1.49336	1.26599	0.69627	1.27804	1.46683	0.423527	3.24773	1.11992	0.747239	1.27208	1.42581	1.20622	0.753906	1.80386	3.1765	0.685001	-0.911231	0.00641768	0.938246	-0.0772199	-0.875699	1.86259	-0.0310276	0.999941	0.999748	0.999928	0.99991	0.999762	0.957276	0.999984	0.999963	FALSE	0	6.52627	2.92693	6.1388	6.09905
XLOC_001469	2005-03-01	88.8049	93.9413	97.606	96.957	99.4586	104.242	94.3185	64.1305	89.4998	100.727	98.2748	96.9989	99.1069	99.5782	89.6147	72.4395	0.0112326	0.100516	0.00984164	0.000622684	-0.00510548	-0.0659701	-0.0737252	0.175508	0.999941	0.999748	0.999928	0.99991	0.999762	0.980495	0.999984	0.968444	FALSE	0	8.80013	4.02188	3.71633	4.28559
XLOC_001470	Kif11	29.4954	45.0966	62.8134	65.9651	80.7237	81.175	48.0854	30.1842	28.2808	47.3796	62.779	71.6266	86.895	79.5012	48.2526	26.2695	-0.0604577	0.0710935	-0.000789057	0.11862	0.106154	-0.0300215	0.00499739	-0.199695	0.999941	0.999748	0.999928	0.99991	0.999762	0.999648	0.999984	0.967527	FALSE	0	17.0334	9.58456	4.19052	5.78723
XLOC_001471	Hhex	195.992	138.223	118.523	123.568	109.995	108.288	114.179	132.059	197.205	132.624	120.449	117.32	117.964	114.588	111.574	130.19	0.00889684	-0.0596118	0.0232359	-0.0747941	0.10082	0.0815094	-0.033267	-0.0205483	0.999941	0.999748	0.999928	0.99991	0.999762	0.94119	0.999984	0.999963	FALSE	0	29.1072	13.5353	14.7082	20.1314
XLOC_001472	RGD1562542	1.59992	1.31329	2.48186	2.14697	1.20685	1.4017	1.41526	2.34606	1.73962	1.47739	2.79629	2.71775	1.12036	1.49442	1.12944	2.12602	0.113941	0.158482	0.165795	0.326563	-0.0987868	0.0864351	-0.301564	-0.135993	0.999941	0.999748	0.999928	0.99991	0.999762	0.999648	0.999984	0.999963	FALSE	0	1.83299	0.890394	0.36701	0.450357
XLOC_001473	Cep55	22.2316	40.6249	40.5624	44.0505	57.7765	57.8546	28.425	18.9064	22.8155	40.6116	41.6899	44.916	58.9149	58.5391	26.9686	18.041	0.0372371	-0.000471235	0.0394589	0.0280081	0.0281016	0.0169398	-0.0756066	-0.0672313	0.999941	0.999748	0.999928	0.99991	0.999762	0.999648	0.999984	0.999869	FALSE	0	1.27545	0.339725	0.558895	0.422097
XLOC_001479	D3ZI97_RAT	15.5677	13.2827	10.1907	10.0905	11.598	11.6614	15.5486	11.1134	15.5761	12.3714	10.4224	9.8066	10.5386	10.5121	14.1505	12.9773	0.000773272	-0.101746	0.0321227	-0.0407629	-0.136954	-0.14835	-0.135021	0.221841	0.999941	0.999748	0.999928	0.99991	0.999762	0.93597	0.999984	0.927773	FALSE	0	9.12684	2.81915	2.82012e-05	2.1284e-05
XLOC_001480	Hells	17.2832	33.0339	20.9034	19.087	28.3485	24.5575	16.6339	8.78906	16.9099	34.1742	20.5923	18.5623	27.0374	22.7862	14.8087	9.04537	-0.031319	0.048815	-0.0215289	-0.0400024	-0.0680701	-0.107549	-0.166619	0.0410107	0.999941	0.999748	0.999928	0.99991	0.999762	0.851542	0.999984	0.999963	FALSE	0	1.54209	0.47633	4.59388e-06	3.46709e-06
XLOC_001483	Cyp2c6v1	0.432108	0.212018	0.203785	0.157349	0.145534	0.193067	0.710164	0.915988	0.313377	0.183821	0.256376	0.2629	0.227817	0.276215	2.70063	1.76598	-0.364261	-0.136648	0.23035	0.495846	0.416968	0.360327	1.78947	0.87705	1	1	1	1	1	1	0.0246479	0.573682	TRUE	1.78947	8.57437e-06	2.64455e-06	8.32237e-07	4.61931e-07
XLOC_001489	Ccnj	14.0603	6.73946	6.82851	6.36106	5.96337	5.93794	5.11663	5.10568	14.7191	7.84204	6.73601	6.99461	6.24521	6.39466	4.56762	5.40198	0.065606	0.215627	-0.0193906	0.134953	0.0655481	0.105198	-0.160431	0.0798643	0.999941	0.999748	0.999928	0.99991	0.999762	0.979792	0.999984	0.999963	FALSE	0	8.27753	6.54054	0.00126405	0.00199062
XLOC_001490	Zfp518a	4.46014	2.50788	2.37397	2.5803	3.25544	3.49051	1.86363	0.834519	4.62516	2.61917	2.20453	2.63553	3.10013	3.01392	1.78659	0.941693	0.0512851	0.0602889	-0.102355	0.0294259	-0.0683714	-0.205457	-0.0577422	0.156634	0.999941	0.999748	0.999928	0.99991	0.999762	0.683017	0.999984	0.997748	FALSE	0	2.46223	1.94363	0.000375168	0.000590817
XLOC_001492	D3ZAA6_RAT	14.1195	13.4132	13.312	12.1852	13.5413	14.5709	11.5999	4.95308	14.0039	16.0462	13.077	12.4203	13.095	12.7296	10.3603	5.71084	-0.0117766	0.256825	-0.0255024	0.0273478	-0.0479898	-0.193481	-0.161572	0.201584	0.999941	0.999748	0.999928	0.99991	0.999762	0.585217	0.999984	0.960458	FALSE	0	0.652277	0.214961	0.00594254	0.012931
XLOC_001493	Cox15	36.5448	37.7172	48.5899	50.9933	48.0481	48.7044	43.2777	38.1897	35.0584	36.2216	42.4948	48.0901	45.1298	44.8024	40.5095	39.6473	-0.0597391	-0.0582148	-0.192945	-0.0843973	-0.0902053	-0.120219	-0.0951363	0.0539005	0.999941	0.999748	0.999928	0.99991	0.999762	0.906337	0.999984	0.999963	FALSE	0	67.2866	25.0012	6.3027	12.6605
XLOC_001494	Slc25a28	57.6554	66.9445	52.7667	52.9376	45.9676	41.3495	51.3591	71.3354	61.065	61.707	58.6804	54.2394	49.0147	48.7725	47.5884	57.4971	0.0827505	-0.117349	0.152976	0.0349831	0.0924024	0.237668	-0.109788	-0.310643	0.999941	0.999748	0.999928	0.99991	0.999762	0.719673	0.999984	0.868914	FALSE	0	46.3235	25.608	4.31561	5.87003
XLOC_001495	Got1	76.9058	66.9784	66.639	68.484	75.0479	79.7471	106.903	108.595	83.758	67.2639	72.5082	74.1528	80.3559	90.5703	159.81	143.997	0.122981	0.00612739	0.121602	0.114573	0.0984654	0.18339	0.579609	0.406755	0.999941	0.999748	0.999928	0.99991	0.999762	0.465194	0.283553	0.174169	FALSE	0	4.11372	1.89441	8.02753	10.0804
XLOC_001497	Hps1	10.7484	11.563	12.4079	12.4323	13.5246	12.8877	13.8121	14.0657	11.1296	11.7976	12.9472	13.1119	12.8053	12.8901	15.0886	13.7926	0.0498243	0.0287316	0.0609006	0.0761867	-0.0782502	0.000266571	0.126649	-0.0280853	0.999941	0.999748	0.999928	0.99991	0.999762	0.999774	0.999984	0.999963	FALSE	0	1.03844e-05	3.67836e-06	0.000451182	0.000730983
XLOC_001498	Pyroxd2	58.152	62.8385	53.8694	55.0816	55.4992	56.2301	58.3444	83.4255	59.8575	61.6923	54.6026	59.3691	60.1585	59.3607	63.7578	85.7719	0.0416326	-0.0265157	0.0194678	0.107953	0.116101	0.0780304	0.127798	0.0399694	0.999941	0.999748	0.999928	0.99991	0.999762	0.980495	0.999984	0.999963	FALSE	0	1.66604e-05	5.8207e-06	0.000750735	0.00121694
XLOC_001503	Avpi1	44.87	60.7564	69.4467	68.8576	51.7602	51.1111	34.4349	46.1597	44.0015	59.5134	71.6657	74.8201	60.5934	61.555	43.9293	44.5146	-0.0281352	-0.0297723	0.0453124	0.119643	0.226912	0.267761	0.350409	-0.05224	0.999941	0.999748	0.999928	0.99991	0.999762	0.218659	0.999984	0.999963	FALSE	0	2.28457	0.793843	0.521845	0.845718
XLOC_001507	Bloc1s2	103.86	99.0723	116.899	120.915	89.8592	94.8513	83.3426	89.8031	102.9	99.4744	122.498	130.445	97.1637	108.736	88.7226	85.617	-0.0133842	0.00583767	0.0674392	0.109361	0.112631	0.196896	0.0901427	-0.0687895	0.999941	0.999748	0.999928	0.99991	0.999762	0.482747	0.999984	0.997748	FALSE	0	10.6216	4.71238	2.2202	3.02562
XLOC_001508	Cwf19l1	21.5333	26.6672	27.1615	28.1066	33.0988	32.8714	23.9043	22.4913	21.2796	27.6809	27.9656	27.8774	32.0841	33.2894	24.252	24.1515	-0.0170189	0.0536271	0.041938	-0.0117709	-0.044783	0.018175	0.0207474	0.102307	0.999941	0.999748	0.999928	0.99991	0.999762	0.999648	0.999984	0.997748	FALSE	0	11.4267	5.00712	2.75015	3.74778
XLOC_001509	Chuk	47.3957	53.3654	55.7935	51.3849	59.1085	58.0693	43.3042	24.9812	46.7678	57.4729	52.0296	51.9228	55.7323	56.0343	47.6136	32.7096	-0.0191998	0.106784	-0.100578	0.0149947	-0.0847043	-0.0513754	0.136566	0.387512	0.999941	0.999748	0.999928	0.99991	0.999762	0.980495	0.999984	0.288097	FALSE	0	15.6741	6.7226	4.61596	6.29033
XLOC_001510	Erlin1	51.6311	65.2077	72.2807	72.9554	80.1763	79.3434	58.2791	52.3136	52.9313	70.5388	76.5002	77.5741	81.2035	79.4604	64.0947	68.2203	0.0358122	0.113208	0.0817431	0.0884427	0.0183433	0.00212316	0.137002	0.382373	0.999941	0.999748	0.999928	0.99991	0.999762	0.999648	0.999984	0.23014	FALSE	0	30.632	12.9712	9.98743	13.6101
XLOC_001511	Cyp2c23	169.319	118.729	85.2932	98.8885	167.178	195.605	214.076	177.359	176.381	118.518	103.537	126.683	185.047	223.893	324.959	283.17	0.0589172	-0.00256401	0.279346	0.357028	0.146423	0.194773	0.601905	0.674692	0.999941	0.999748	0.999928	0.99991	0.999762	0.343417	0.160484	0.000552275	TRUE	0.674692	67.8762	28.4221	23.4193	31.914
XLOC_001512	Cpn1	59.0935	88.8581	88.509	94.6747	102.915	97.8916	95.6644	99.278	62.9124	82.0222	89.6632	100.057	109.221	103.219	109.403	128.945	0.090197	-0.115354	0.0186709	0.0796894	0.0857161	0.0763756	0.193409	0.376876	0.999941	0.999748	0.999928	0.99991	0.999762	0.96037	0.999984	0.350771	FALSE	0	47.1416	18.0576	13.0903	17.9947
XLOC_001513	Scd	428.142	364.789	562.16	619.85	675.035	671.698	730.296	448.516	434.353	377.003	579.782	676.162	646.214	679.802	830.256	545.685	0.0207738	0.047501	0.0445219	0.12543	-0.0629408	0.0172993	0.185051	0.282852	0.999941	0.999748	0.999928	0.99991	0.999762	0.999648	0.999984	0.859401	FALSE	0	14.2708	4.66106	3.74516	4.46964
XLOC_001514	Scd4	1.3662	0.948811	1.89933	1.80569	1.75516	1.79913	1.43849	0.291534	1.31044	1.04482	1.70542	1.82923	1.51145	1.64423	1.27472	0.53401	-0.0559366	0.126366	-0.147182	0.0177117	-0.203184	-0.122748	-0.162377	0.695368	0.999941	0.999748	0.999928	0.99991	0.999762	0.998623	0.999984	0.955094	FALSE	0	9.99405	3.46842	3.49578	4.00641
XLOC_001516	Hif1an	17.0772	18.3365	18.8464	17.6856	17.7602	17.7717	16.7618	14.7977	17.5232	20.3543	19.4	19.3044	18.203	18.287	17.3888	16.2902	0.036981	0.149839	0.0415504	0.125674	0.0353319	0.0410092	0.0526727	0.137744	1	1	1	0.99991	0.999762	0.986752	0.999984	0.993667	FALSE	0	0.233057	0.0775614	0.100098	0.1086
XLOC_001517	-	2.61255	1.43534	1.20099	1.22711	1.3757	1.38603	1.89417	3.07936	3.02999	1.51058	1.44797	1.60572	1.59342	1.62294	2.06081	3.13288	0.206508	0.0690221	0.250768	0.362093	0.19854	0.213409	0.115784	0.0240836	0.999941	0.999748	0.999928	0.99991	0.999762	0.947344	0.999984	0.999963	FALSE	0	3.46183	1.08391	1.86837	1.92473
XLOC_001518	Pax2	9.33306	10.745	9.96694	9.64946	9.52058	8.5651	10.2936	12.2371	8.70686	8.13487	7.30612	7.35178	6.90005	6.25172	8.20449	10.2977	-0.0990981	-0.397212	-0.442835	-0.387737	-0.458759	-0.448069	-0.323732	-0.246739	0.999941	0.999748	0.999928	0.99991	0.0578135	0.0213675	0.999984	0.868914	TRUE	-0.448069	4.94291	1.54755	2.66825	2.74863
XLOC_001519	Fam178a	24.8434	31.1526	26.0704	22.2432	27.5509	26.6253	17.8276	9.23246	25.8542	36.2948	24.7835	23.385	26.6567	23.9981	17.5853	10.1694	0.0573099	0.219756	-0.0727466	0.0719038	-0.0474262	-0.149287	-0.0196317	0.138023	0.999941	0.999748	0.999928	0.99991	0.999762	0.824425	0.999984	0.99088	FALSE	0	14.5961	6.16352	1.49632	2.19733
XLOC_001520	Sema4g	25.7306	29.3338	30.903	35.2445	39.4347	43.9282	61.955	72.4225	26.0505	27.7415	32.0427	37.0162	40.7949	46.8977	74.8208	78.4428	0.0177574	-0.0802369	0.0520833	0.0705633	0.0488015	0.0941623	0.271819	0.11505	0.999941	0.999748	0.999928	0.99991	0.999762	0.944957	0.999984	0.993195	FALSE	0	15.8933	7.33365	4.39898	7.09909
XLOC_001521	Peo1	10.6781	14.1886	13.3061	12.5671	11.8798	12.2344	19.9551	21.7814	10.5997	12.7191	13.4449	11.9424	10.8567	11.8399	18.9084	19.7743	-0.0105325	-0.15657	0.0148601	-0.0729633	-0.12879	-0.0468968	-0.0773321	-0.138801	0.999941	0.999748	0.999928	0.99991	0.999762	0.999648	0.999984	0.997748	FALSE	0	11.3019	5.19071	3.26989	5.28055
XLOC_001522	Lzts2	41.2349	52.9578	47.6162	44.9919	41.7294	43.565	54.1792	63.2942	39.9501	51.0177	48.1167	42.9878	43.1066	42.4225	49.3468	56.9905	-0.0455546	-0.0537419	0.0150538	-0.0655889	0.0467344	-0.0382509	-0.134522	-0.1511	0.999941	0.999748	0.999928	0.99991	0.999762	0.990198	0.999984	0.96568	FALSE	0	8.45336	3.88234	2.44508	3.94856
XLOC_001523	Sfxn3	15.9205	14.2321	15.4495	15.6986	13.8264	12.7787	14.3685	14.5235	14.3039	13.6909	16.2935	17.2197	14.3209	13.868	15.4934	14.1651	-0.15346	-0.0555334	0.0762557	0.132617	0.0503388	0.117138	0.10802	-0.0357988	0.999941	0.999748	0.999928	0.99991	0.999762	0.910916	0.999984	0.999963	FALSE	0	5.05147	2.31969	1.45945	2.35687
XLOC_001524	Kazald1	4.47352	3.28862	2.61067	3.10527	3.48943	3.55569	5.69279	7.74142	4.90276	3.36993	2.99892	3.60389	3.05958	3.73362	5.10304	6.47736	0.129419	0.0342087	0.193116	0.208595	-0.184022	0.0685636	-0.154904	-0.253606	0.999941	0.999748	0.999928	0.99991	0.999762	0.999648	0.999984	0.992154	FALSE	0	1.13936	0.521349	0.31796	0.51349
XLOC_001526	Btrc	18.8493	14.7898	17.1018	18.0557	18.4075	18.4701	16.4386	16.934	17.4842	15.2548	17.777	19.1693	18.925	18.0139	15.8978	16.084	-0.107865	0.0443653	0.0555451	0.0858816	0.0397864	-0.0358844	-0.0479636	-0.073849	0.999941	0.999748	0.999928	0.99991	0.999762	0.999648	0.999984	0.999963	FALSE	0	11.7518	4.02975	0.0206489	0.0476406
XLOC_001527	Dpcd	43.8258	46.2347	47.3754	49.9493	46.3675	45.1828	39.3466	52.3733	44.9273	44.3891	49.9156	51.4488	47.0223	48.411	41.8784	48.9104	0.0357314	-0.0586411	0.075198	0.042589	0.0201879	0.0993488	0.0897462	-0.0984956	0.999941	0.999748	0.999928	0.99991	0.999762	0.922175	0.999984	0.997748	FALSE	0	4.20749	1.57079	1.06967	2.48113
XLOC_001528	-	0.707919	0.41599	0.784278	0.874615	0.273393	0.175245	0.407307	0.496567	1.06477	0.988416	0.620691	0.51137	0.218174	0.536364	0.295279	0.601883	0.527763	1.07682	-0.295119	-0.672787	-0.230879	1.20914	-0.359988	0.234546	0.999941	0.999748	0.999928	0.99991	1	0.910319	0.999984	0.999963	FALSE	0	1.64984	1.48554	0.218274	0.50602
XLOC_001529	Hps6	10.2199	8.39806	9.21948	8.90684	7.95632	7.554	8.0594	11.7914	9.85303	9.0195	8.99776	9.00046	7.5237	7.86103	8.09582	10.4165	-0.0522213	0.101821	-0.0347381	0.0149184	-0.0796296	0.0567412	0.00642523	-0.177264	0.999941	0.999748	0.999928	0.99991	0.999762	0.98829	0.999984	0.969909	FALSE	0	1.29011	0.576226	0.262449	0.29483
XLOC_001530	Pprc1	38.6464	37.8941	28.3507	26.3773	29.5438	26.6711	25.9008	32.1756	38.8535	36.6571	25.3657	23.4262	27.1524	25.4351	23.0499	30.8571	0.00769069	-0.0477525	-0.159909	-0.170488	-0.121347	-0.0681947	-0.16755	-0.0601736	0.999941	0.999748	0.999928	0.99991	0.999762	0.963792	0.999984	0.998504	FALSE	0	3.32224	1.21602	0.74024	0.831001
XLOC_001531	Nolc1	127.559	156.445	132.723	116.701	130.708	120.061	95.2873	102.033	128.085	146.959	124.035	104.345	122.596	111.34	87.2425	102.799	0.0059322	-0.0901824	-0.097595	-0.161309	-0.0923626	-0.108702	-0.127113	0.0107799	0.999941	0.999748	0.999928	0.99991	0.999762	0.814981	0.999984	0.999963	FALSE	0	4.84103	1.73877	1.08662	1.21978
XLOC_001533	Gbf1	39.1881	40.0907	46.5453	47.4439	51.8304	51.2115	43.2902	43.0656	39.8234	40.8543	45.3713	47.8588	51.6304	52.3039	46.1418	43.4945	0.0231422	0.0271532	-0.0367755	0.0125353	-0.00556699	0.030392	0.0918283	0.0142641	0.999941	0.999748	0.999928	0.99991	0.999762	0.999648	0.999984	0.999963	FALSE	0	5.69934	2.04173	4.9507	5.55717
XLOC_001534	Nfkb2	28.8086	29.3527	24.1428	21.9385	20.6878	21.0526	22.1986	26.1613	27.019	28.2121	24.5193	22.3635	21.7709	22.9025	22.5074	25.3745	-0.0921948	-0.0569811	0.0222334	0.0275567	0.0732755	0.120956	0.0198419	-0.0438845	0.999941	0.999748	0.999928	0.99991	0.999762	0.983664	0.999984	0.999963	FALSE	0	7.02555	3.06106	1.3914	2.66639
XLOC_001535	Fbxl15	3.76527	2.78883	3.2233	3.46959	3.22245	3.44153	2.70972	2.68243	3.8273	2.96409	3.0983	3.54405	3.42	3.52241	2.79478	2.70918	0.0229686	0.0849734	-0.0553113	0.0297844	0.0833279	0.0325771	0.0430273	0.0138037	0.999941	0.999748	0.999928	0.99991	0.999762	0.999648	0.999984	0.999963	FALSE	0	9.02433	4.18255	2.05406	4.18588
XLOC_001537	RGD1309313	31.2081	25.798	28.4193	28.9382	24.1778	25.7864	28.1967	41.7612	31.7794	28.1761	30.2361	32.3573	25.7007	26.276	34.1125	41.5708	0.0260885	0.126742	0.0890971	0.160591	0.0877725	0.0270314	0.27389	-0.00657687	0.999941	0.999748	0.999928	0.99991	0.999762	0.999648	0.999984	0.999963	FALSE	0	8.59956	4.23377	3.52455	7.37553
XLOC_001538	Sufu	9.20597	7.51737	7.88962	7.51	7.6007	7.90765	7.83447	7.00767	9.01627	7.98631	7.71653	7.92709	7.90149	8.05809	7.19954	7.17993	-0.0297129	0.0861885	-0.0315986	0.0769806	0.0552791	0.0268525	-0.120328	0.0345479	0.999941	0.999748	0.999928	0.99991	0.999762	0.999648	0.999984	0.999963	FALSE	0	7.57322	4.25434	2.73323	5.50151
XLOC_001539	Trim8	21.7771	31.7586	22.3631	21.0166	21.4288	23.2323	30.7369	35.8127	19.9258	28.4191	21.9982	19.0012	20.6936	23.4338	30.9062	32.4627	-0.127562	-0.159754	-0.0236282	-0.144714	-0.0501284	0.0124058	0.00789899	-0.141274	0.999941	0.999748	0.999928	0.99991	0.999762	0.999648	0.999984	0.976888	FALSE	0	31.4573	20.7915	1.99329	3.50278
XLOC_001540	Sfxn2	11.7042	13.2451	14.9742	16.8216	17.968	19.5375	13.1613	12.9022	11.2583	13.3483	15.0032	16.8219	18.521	20.3427	16.7911	13.6513	-0.0555533	0.0111137	0.00277281	2.55771e-05	0.0434937	0.0579745	0.349041	0.0808123	0.999941	0.999748	0.999928	0.99991	0.999762	0.980495	0.999984	0.997748	FALSE	0	3.4639	1.78316	6.45234	9.36781
XLOC_001541	RGD1305793	64.8717	73.1652	74.682	69.572	65.9961	69.3075	71.5648	73.5736	51.1882	51.3832	53.1137	50.7964	53.8484	60.0913	80.8439	80.2459	-0.341185	-0.509026	-0.490893	-0.453015	-0.292985	-0.205537	0.175658	0.125077	0.0017632	0.405566	0.999928	0.99991	0.248217	0.307433	0.999984	0.99088	TRUE	-0.341185	4.18842	1.83544	11.75	17.0168
XLOC_001542	RGD1311783	11.6978	10.6958	10.0527	10.5452	10.277	10.6431	7.17895	6.51355	11.8587	11.047	10.3187	10.7198	10.5822	10.7657	7.84261	5.71482	0.0195427	0.0461853	0.0373118	0.0234708	0.0418194	0.0163708	0.125883	-0.18569	0.999941	0.999748	0.999928	0.99991	0.999762	0.999648	0.999984	0.990147	FALSE	0	16.1872	6.74843	21.9737	28.8927
XLOC_001543	As3mt	31.9849	30.5791	27.8344	29.7224	24.5726	28.9074	32.19	35.2813	32.4892	32.2692	28.9064	30.0945	25.8492	29.0109	38.6237	41.4909	0.0224995	0.0773655	0.0543284	0.0178894	0.0727803	0.00513845	0.262129	0.233281	0.999941	0.999748	0.999928	0.99991	0.999762	0.999648	0.999984	0.904038	FALSE	0	27.3793	12.2297	20.0426	23.5505
XLOC_001544	Cnnm2	4.09281	5.30806	6.17792	6.77201	7.31844	7.17713	7.71698	5.49048	4.406	5.65983	5.93051	6.81095	6.49792	6.67666	8.37227	5.88807	0.10393	0.0909151	-0.0580066	0.00815191	-0.169105	-0.102795	0.116137	0.0991189	0.999941	0.999748	0.999928	0.99991	0.999762	0.973468	0.999984	0.998504	FALSE	0	36.0743	14.9383	11.5019	12.9119
XLOC_001546	Taf5	4.19006	6.05335	6.2105	6.10254	6.90261	7.09913	5.35862	4.36698	4.23324	6.22317	6.34696	5.83659	6.59299	6.93593	5.18837	4.04531	0.0144483	0.039276	0.0308647	-0.0632247	-0.0652419	-0.0330814	-0.0457131	-0.10782	0.999941	0.999748	0.999928	0.99991	0.999762	0.999648	0.999984	0.999963	FALSE	0	10.7217	1.91915	0.0249078	0.0275264
XLOC_001547	Pdcd11	45.0911	42.7819	40.3184	38.7059	41.9665	42.9381	42.2209	41.4766	44.8991	43.593	38.1135	37.9041	40.0559	40.1518	41.9431	42.8075	-0.00614253	0.0270333	-0.0809298	-0.0301209	-0.0670598	-0.0965611	-0.00950126	0.0454581	0.999941	0.999748	0.999928	0.99991	0.999762	0.870097	0.999984	0.999963	FALSE	0	15.1527	2.73577	0.0186155	0.020209
XLOC_001549	Slk	57.6713	53.0786	51.9541	47.9427	51.244	50.7985	43.974	22.214	57.1628	58.1781	46.6684	46.7325	46.4931	44.4408	39.6533	26.8932	-0.0127547	0.132108	-0.154478	-0.0368072	-0.140079	-0.192496	-0.148853	0.274647	0.999941	0.999748	0.999928	0.99991	0.999762	0.669212	0.999984	0.694587	FALSE	0	1.63809	0.439551	1.50759	1.50966
XLOC_001550	Sfr1	71.156	74.1103	87.7372	84.3985	80.9088	79.3662	84.4273	79.3941	71.6478	73.99	94.6874	90.01	83.8307	77.134	76.4132	69.0667	0.0099231	-0.00234061	0.109863	0.0927615	0.05112	-0.0411053	-0.143709	-0.20077	0.999941	0.999748	0.999928	0.99991	0.999762	0.98696	0.999984	0.90067	FALSE	0	0.759075	0.367924	1.79046	2.40774
XLOC_001551	Gsto1	148.714	148.129	149.734	164.418	159.761	155.77	147.915	171.839	144.774	132.539	162.267	165.724	158.064	163.89	136.755	143.16	-0.0387116	-0.160323	0.115893	0.0114074	-0.0153968	0.0732646	-0.113095	-0.263261	0.999941	0.999748	0.999928	0.99991	0.999762	0.959808	0.999984	0.729309	FALSE	0	8.53839	4.36659	9.73306	13.0535
XLOC_001552	Gsto2	1.94136	2.59437	1.82402	1.4154	1.19278	1.38444	0.885861	1.31408	2.35396	2.18652	1.93939	1.48636	1.59422	1.34492	1.10005	1.54862	0.265581	-0.236794	0.0840139	0.0660216	0.390144	-0.0389292	0.283638	0.221395	0.999941	0.999748	0.999928	0.99991	0.999762	0.999648	0.999984	0.997748	FALSE	0	7.08635	3.62404	7.83522	10.5082
XLOC_001553	Gsto2	1.17571	1.18418	0.747907	0.889156	0.693773	0.721312	0.358511	0.206151	1.2533	1.60062	0.75641	0.707379	0.559638	0.600603	0.640041	0.423938	0.0851813	0.405213	0.0143956	-0.292952	-0.267052	-0.229333	0.690649	0.775153	0.999941	0.999748	0.999928	0.99991	0.999762	0.999648	0.999984	1	FALSE	0	6.65701	3.40447	7.36051	9.87155
XLOC_001558	RGD1561333	256.552	228.186	201.667	200.058	189.644	193.734	322.953	467.563	252.674	213.219	213.131	198.724	193.716	180.038	276.678	403.288	-0.0219654	-0.0978299	0.079727	-0.00964736	0.0306334	-0.105719	-0.223042	-0.213301	0.999941	0.999748	0.999928	0.99991	0.999762	0.860609	0.999984	0.868914	FALSE	0	0.477266	0.15829	0.111439	0.14349
XLOC_001560	Mxi1	7.16342	7.11351	9.02601	11.357	11.2784	11.9042	24.9156	21.5062	6.84025	5.9692	8.82528	10.5166	9.02993	8.70359	19.9375	21.3182	-0.0656614	-0.249195	-0.0320868	-0.109908	-0.317622	-0.447375	-0.320126	-0.0126081	0.999941	0.999748	0.999928	0.99991	0.847076	0.028992	0.999984	0.999963	TRUE	-0.447375	6.43024	3.22951	4.96784	9.48283
XLOC_001561	Dusp5	7.526	4.2603	2.96375	2.90051	2.85156	3.20538	6.49547	6.93577	7.21075	4.03168	3.35841	3.16294	2.9332	3.51517	6.55705	6.54307	-0.0609071	-0.0776989	0.17481	0.120965	0.039363	0.129247	0.0134075	-0.0828582	0.999941	0.999748	0.999928	0.99991	0.999762	0.972948	0.999984	0.998504	FALSE	0	3.0798	2.14886	6.38982	8.36263
XLOC_001562	LOC100360558	175.101	157.691	149.81	167.019	132	127.921	211.852	307.968	165.866	153.729	172.277	165.393	131.869	136.388	165.911	240.297	-0.0781233	-0.0366874	0.201471	-0.0141056	-0.00143139	0.0923936	-0.352459	-0.35783	0.999941	0.999748	0.999928	0.99991	0.999762	0.954041	0.999984	0.426686	FALSE	0	0.854076	0.595912	1.772	2.31909
XLOC_001563	Smc3	62.3257	84.22	87.8222	83.7637	95.8208	93.8985	71.4677	52.4928	62.6402	83.8392	86.87	85.0513	95.6399	90.5337	71.8965	53.8993	0.00725003	-0.00653015	-0.0157097	0.0219821	-0.00272339	-0.0525902	0.00861816	0.0380754	0.999941	0.999748	0.999928	0.99991	0.999762	0.979792	0.999984	0.999963	FALSE	0	0.786584	0.548821	1.63197	2.13583
XLOC_001565	Pdcd4	24.6406	21.2125	22.7824	24.757	27.2913	28.9056	50.8657	35.298	23.2617	19.7825	23.0379	24.8164	23.0902	26.8926	48.1178	36.0392	-0.0827352	-0.100201	0.0160196	0.00344345	-0.240202	-0.103768	-0.0799608	0.0298967	0.999941	0.999748	0.999928	0.99991	0.999762	0.972367	0.999984	0.999963	FALSE	0	0.000573676	0.000400276	0.00119027	0.00155776
XLOC_001566	Shoc2	35.4652	31.5238	30.7422	28.3406	33.5584	34.3748	24.7474	8.67446	31.7839	32.5216	26.2234	29.0951	31.4422	30.8745	21.6789	11.8415	-0.157638	0.0448168	-0.22856	0.0377744	-0.0936833	-0.154461	-0.190164	0.444602	0.999941	0.999748	0.999928	0.99991	0.999762	0.8132	0.999984	0.596646	FALSE	0	0.0002868	0.000200111	0.000595055	0.000778774
XLOC_001568	Acsl5	150.045	151.186	185.17	202.17	185.675	204.556	249.301	253.045	157.351	148.689	186.713	188.61	175.421	184.534	215.079	214.899	0.0685465	-0.0240106	0.0119656	-0.100111	-0.0819127	-0.148533	-0.21293	-0.235634	0.999941	0.999748	0.999928	0.99991	0.999762	0.625933	0.999984	0.819808	FALSE	0	43.681	22.1751	16.4347	11.7732
XLOC_001569	Vti1a	9.87828	11.0333	8.79421	8.79338	10.305	8.09028	12.1977	15.8303	10.3127	10.2427	8.87727	9.32178	10.3496	9.00822	11.9961	16.0153	0.0614811	-0.106268	0.0134103	0.0832678	0.00617075	0.153256	-0.0238465	0.0166576	0.999941	0.999748	0.999928	0.99991	0.999762	0.823946	0.999984	0.999963	FALSE	0	11.6322	5.16968	2.69784	2.22341
XLOC_001570	Tcf7l2	7.52012	7.91094	9.25103	10.1436	10.3785	10.5616	7.81353	6.7444	3.96454	3.70113	4.21289	4.48156	4.22249	5.33686	4.86234	4.68404	-0.906722	-1.07554	-1.11647	-1.16081	-1.2775	-0.971578	-0.673301	-0.516695	0.000252384	0.00198788	0.0969192	0.00893581	6.31689e-10	6.63292e-07	0.97991	0.485389	TRUE	-5.39215	26.3731	13.8693	5.10902	4.14352
XLOC_001571	Habp2	241.168	225.467	195.768	183.213	157.779	145.604	196.08	249.133	244.542	204.239	197.592	173.122	144.305	130.092	164.661	215.84	0.0200355	-0.142591	0.0133728	-0.0816869	-0.128699	-0.1624	-0.251803	-0.206865	0.999941	0.999748	0.999928	0.99991	0.999762	0.554151	0.999984	0.887459	FALSE	0	58.6614	25.1653	10.5207	7.1216
XLOC_001572	Casp7	27.2558	22.1836	22.1733	23.1745	22.858	20.9266	15.888	16.3811	26.3998	24.6845	23.8306	25.4006	22.7628	20.8344	18.636	16.6621	-0.0458653	0.153456	0.103541	0.131781	-0.00599487	-0.00634002	0.228824	0.0243904	0.999941	0.999748	0.999928	0.99991	0.999762	0.999648	0.999984	0.999963	FALSE	0	13.2001	4.23007	9.24493	11.4627
XLOC_001574	Nhlrc2	24.3005	20.8422	20.5663	18.7417	21.8393	22.7339	19.9361	11.7693	25.4118	23.5668	18.3907	18.567	19.5256	20.6309	20.0088	15.2198	0.064254	0.176452	-0.16048	-0.013439	-0.160781	-0.139395	0.00522527	0.368163	0.999941	0.999748	0.999928	0.99991	0.999762	0.86886	0.999984	0.664649	FALSE	0	12.3645	3.84068	14.5874	20.1334
XLOC_001578	Fam160b1	16.6008	16.3363	16.7364	14.0661	15.6752	15.8049	14.6649	10.7954	16.0763	17.6044	13.9246	13.63	13.4277	13.5312	13.3416	11.182	-0.0460356	0.107222	-0.263624	-0.045111	-0.221742	-0.222559	-0.135467	0.0503037	0.999941	0.999748	0.999928	0.99991	0.999762	0.677485	0.999984	0.999963	FALSE	0	0.790954	0.27521	0.994353	0.963913
XLOC_001579	Trub1	5.38926	3.01665	3.58475	3.26007	4.74668	5.24948	3.1647	0.72948	5.49241	3.4471	3.70783	3.35342	4.17632	3.74733	3.50368	1.4099	0.0268585	0.186644	0.0474023	0.0395345	-0.180627	-0.475541	0.14252	0.864174	0.999941	0.999748	0.999928	0.99991	0.999762	0.944957	0.999984	0.997748	FALSE	0	0.160103	0.0557074	0.201275	0.195113
XLOC_001580	Trub1	12.0885	10.8398	9.91525	10.8649	11.5226	11.9221	10.3596	9.92238	11.5728	10.3094	9.68692	10.3918	11.254	10.6121	9.48964	11.0209	-0.0623699	-0.0716994	-0.0332716	-0.0636304	-0.0337322	-0.166448	-0.125279	0.150048	0.999941	0.999748	0.999928	0.99991	0.999762	0.851542	0.999984	0.993195	FALSE	0	0.109662	0.0381564	0.137862	0.133641
XLOC_001587	Eno4	1.94296	1.83808	1.41723	1.35621	1.24036	1.43767	1.03022	0.957774	1.90697	1.95108	1.38571	1.17343	1.3291	1.3497	1.00645	1.00612	-0.0256419	0.0817556	-0.0302873	-0.193499	0.0924863	-0.0849915	-0.0306654	0.0644765	0.999941	0.999748	0.999928	0.99991	0.999762	0.999648	0.999984	0.999963	FALSE	0	0.73158	0.284933	0.696372	1.35827
XLOC_001593	Nanos1	1.43576	2.31629	2.74972	2.62966	2.54859	1.88424	1.23406	1.09882	1.47444	2.5245	2.93457	2.77401	2.77372	2.30579	0.972748	1.05668	0.035886	0.119249	0.0906719	0.0743438	0.117695	0.277924	-0.314512	-0.0516253	0.999941	0.999748	0.999928	0.99991	0.999762	0.72355	0.999984	0.999963	FALSE	0	6.9213	0.944187	4.6389	6.82673
XLOC_001594	Fam45a	13.8707	14.5492	14.2253	14.5791	12.812	13.2819	11.7393	11.0544	14.5063	13.9232	14.9806	14.9872	14.8314	14.2599	12.8613	11.9482	0.0641865	-0.0630063	0.0741285	0.0395616	0.209637	0.101763	0.130627	0.111205	0.999941	0.999748	0.999928	0.99991	0.999762	0.980495	0.999984	0.997748	FALSE	0	3.51408	0.478892	2.35782	3.46983
XLOC_001595	Grk5	2.3625	2.93103	2.4015	2.41381	2.40819	2.51935	2.04612	1.40723	2.25514	3.38602	2.45078	2.38216	2.48087	2.47734	1.98315	1.51024	-0.0643109	0.201773	0.028145	-0.0182795	0.0412108	-0.023326	-0.042964	0.0953761	0.999941	0.999748	0.999928	0.99991	0.999762	0.999648	0.999984	0.997748	FALSE	0	0.740697	0.100941	0.496981	0.731371
XLOC_001596	F1M4B3_RAT	1.10065	0.539477	1.14567	1.45399	1.01976	1.28717	0.711516	1.16109	1.21959	0.452834	1.23164	1.42243	1.2186	1.03677	1.21775	0.689193	0.136274	-0.210046	0.0962822	-0.0296013	0.235817	-0.287204	0.699385	-0.676221	0.999941	0.999748	0.999928	0.99991	0.999762	0.963792	0.999984	0.819808	FALSE	0	0.00206868	0.000281917	0.00138801	0.00204264
XLOC_001601	F1LW10_RAT	43.5418	49.8626	65.6201	76.9649	54.8064	64.1275	34.869	43.8344	48.6065	44.9677	67.8587	68.3236	59.6898	47.3311	41.1919	44.5618	0.158404	-0.148755	0.0483236	-0.17158	0.122925	-0.437358	0.239782	0.0236904	0.999941	0.999748	0.999928	0.99991	0.999762	0.880953	0.999984	0.999963	FALSE	0	0	0	0	0
XLOC_001608	F1LYP4_RAT	53.584	40.021	35.1301	33.5788	42.6313	44.3916	25.5819	3.66877	56.7289	49.4097	31.5424	30.34	38.547	34.7862	19.2012	5.75387	0.0821326	0.303354	-0.15495	-0.145872	-0.144937	-0.350877	-0.412061	0.635297	0.999941	0.999748	0.999928	0.99991	0.999762	0.191516	0.999984	0.639817	FALSE	0	0	0	6.5312e-06	7.90944e-06
XLOC_001619	F1LXM5_RAT	6.3384	6.05841	7.11423	6.74374	4.98709	4.82904	3.99776	2.27856	5.88431	6.35668	6.6144	6.57312	5.2219	4.9616	4.36253	2.41036	-0.105517	0.0682346	-0.103587	-0.0364235	0.0651008	0.0382868	0.123026	0.0778059	0.999941	0.999748	0.999928	0.99991	0.999762	0.999648	0.999984	0.999963	FALSE	0	0	0	4.12028	4.98987
XLOC_001621	D3ZIJ2_RAT	1.3721	1.75974	1.79954	1.26984	1.59216	1.81049	1.61579	0.650723	1.59537	2.08602	1.45397	1.30767	1.44238	1.50216	1.75574	0.981978	0.203724	0.233206	-0.289691	0.0393018	-0.133708	-0.253924	0.113122	0.527319	0.999941	0.999748	0.999928	0.99991	0.999762	0.84494	0.999984	0.927773	FALSE	0	0	0	5.20813	6.30731
XLOC_001623	Pcmt1	29.6522	34.5609	40.3007	36.8609	32.6326	33.6828	32.3363	30.6559	28.5522	35.2232	40.1365	37.7108	34.7918	35.6652	31.825	28.2912	-0.0543504	0.0273069	-0.00587547	0.0327985	0.0921598	0.0822676	-0.0229226	-0.115419	0.999941	0.999748	0.999928	0.99991	0.999762	0.963792	0.999984	0.997748	FALSE	0	0	0	3.09976	3.75283
XLOC_001624	RGD1309759	39.3899	37.879	43.2278	46.5247	48.2418	46.8141	38.0144	37.8117	40.2649	38.6536	47.6317	51.1837	49.6697	49.2844	43.567	45.9846	0.0316176	0.0291284	0.139655	0.137406	0.0419965	0.0740338	0.196207	0.281642	0.999941	0.999748	0.999928	0.99991	0.999762	0.964058	0.999984	0.718511	FALSE	0	0	0	0.160759	0.2062
XLOC_001625	Tab2	31.0673	34.8243	30.4745	29.7543	34.7103	34.6807	38.0451	30.179	30.582	33.2523	28.7087	28.2916	31.8571	33.3478	38.0664	35.3288	-0.0226407	-0.0664449	-0.0858243	-0.0724746	-0.123378	-0.0563756	0.000805368	0.226605	0.999941	0.999748	0.999928	0.99991	0.999762	0.979792	0.999984	0.831022	FALSE	0	0	0	0.219889	0.564915
XLOC_001628	RGD1566017	0.880414	0.718673	0.888169	0.964411	1.14481	1.17607	0.777	0.439466	0.88554	0.767455	0.820967	0.880183	0.991787	1.05973	0.977466	0.692066	0.00752334	0.0835016	-0.101608	-0.118932	-0.189234	-0.137919	0.296994	0.554089	0.999941	0.999748	0.999928	0.99991	0.999762	0.963792	0.999984	0.556003	FALSE	0	0	0	1.07431e-05	3.03107e-05
XLOC_001630	Stxbp5	4.43885	4.60448	3.93986	3.86846	3.65436	3.41435	2.75615	2.10397	4.4507	4.94671	3.90737	4.11591	3.78036	3.4852	2.855	2.55599	0.00376167	0.101308	-0.0116496	0.0872648	0.0476235	0.0287957	0.0490864	0.269145	0.999941	0.999748	0.999928	0.99991	0.999762	0.999648	0.999984	0.902033	FALSE	0	0.00348314	0.00173246	2.04919e-05	7.0868e-05
XLOC_001633	Rab32	1.75684	1.27334	0.897399	1.02678	1.03348	0.770985	0.48272	0.0678465	1.76053	1.33823	0.872797	1.08575	1.46946	1.15324	0.738155	0.217648	0.00286415	0.0666056	-0.036032	0.073594	0.469509	0.524943	0.524414	0.920286	0.999941	0.999748	0.999928	0.99991	0.999762	0.532722	0.999984	1	FALSE	0	0.0447091	0.0222369	0.423964	1.4662
XLOC_001635	-	1.62543	1.38861	1.25749	1.26106	1.51935	1.3053	1.16161	0.820634	1.73316	1.32258	1.06001	1.35123	1.29915	1.19348	1.333	1.00602	0.0873768	-0.065456	-0.226804	0.0925455	-0.210864	-0.11962	0.183773	0.264678	0.999941	0.999748	0.999928	0.99991	0.999762	0.979792	0.999984	0.960458	FALSE	0	9.42892	3.75184	6.40375	6.18886
XLOC_001636	Utrn	6.2631	7.24101	7.02804	7.16979	9.33279	9.80804	10.8563	9.97064	6.74826	7.91181	6.79624	7.37328	9.79172	8.79988	11.9768	9.80378	0.106008	0.12615	-0.0476954	0.0398279	0.0685369	-0.154814	0.140478	-0.0241042	0.999941	0.999748	0.999928	0.99991	0.999762	0.93357	0.999984	0.999963	FALSE	0	0.431651	0.111154	0	0
XLOC_001637	-	1.36841	1.58709	1.08272	1.19805	0.699951	0.840367	0.89177	0.921709	1.34924	1.53246	1.27924	1.53275	1.02697	0.90529	1.2213	1.08008	-0.0189583	-0.0474893	0.221765	0.330958	0.494466	0.0963159	0.413881	0.2079	0.999941	0.999748	0.999928	0.99991	0.999762	0.999648	0.999984	0.997748	FALSE	0	0.168023	0.0436869	0	0
XLOC_001640	Ltv1	45.1424	44.9918	43.8443	46.1557	42.8479	37.7612	30.8197	27.8869	44.9138	40.7179	43.2428	45.0056	45.5534	40.3303	30.3999	29.5069	-0.0073081	-0.143663	-0.0198837	-0.0363246	0.0881347	0.0947168	-0.0197218	0.0811817	0.999941	0.999748	0.999928	0.99991	0.999762	0.93357	0.999984	0.997748	FALSE	0	1.53634	0.617826	0	0
XLOC_001642	Pex3	15.8033	13.9527	15.0651	15.3951	13.9834	13.9305	11.2648	11.0696	16.5027	13.8229	15.1494	15.8302	15.48	14.8844	11.7775	12.0037	0.0620917	-0.0133876	0.00799747	0.0399523	0.1457	0.0948949	0.0636589	0.115871	0.999941	0.999748	0.999928	0.99991	0.999762	0.980852	0.999984	0.997748	FALSE	0	3.196	1.59323	0	0
XLOC_001644	LOC100361713	2.79264	2.85911	4.06287	4.09795	3.45161	3.29299	2.30893	1.73141	2.71893	3.02095	3.66454	3.64037	3.90558	3.91692	2.50205	1.42059	-0.0372391	0.0768219	-0.145105	-0.166504	0.173538	0.243533	0.111256	-0.268324	0.999941	0.999748	0.999928	0.99991	0.999762	0.962723	0.999984	0.997748	FALSE	0	0.00781538	0.00130739	0	0
XLOC_001646	Vta1	38.0738	44.5653	48.3602	50.8218	45.2163	42.4347	38.9201	43.5152	39.3724	40.1625	49.8232	53.2269	49.0109	49.0082	40.5778	41.6113	0.0482614	-0.149718	0.0429101	0.06658	0.116013	0.207324	0.0600242	-0.0643927	0.999941	0.999748	0.999928	0.99991	0.999762	0.641885	0.999984	0.999963	FALSE	0	2.68509	0.449289	0	0
XLOC_001648	Heca	4.31426	3.59661	4.60879	4.62146	5.14803	5.34766	7.42522	4.601	4.05131	3.84869	4.47032	4.74848	4.55736	4.64676	6.72737	4.97842	-0.0886049	0.0951713	-0.0430612	0.0382995	-0.172264	-0.198694	-0.140404	0.111412	0.999941	0.999748	0.999928	0.99991	0.999762	0.700713	0.999984	0.997748	FALSE	0	6.18989	1.73242	0.166499	0.205421
XLOC_001649	Abracl	89.1034	98.2473	105.994	116.365	103.08	98.2166	95.9269	80.3908	87.5179	89.4819	111.53	119.542	107.955	107.605	89.7294	74.2573	-0.0258731	-0.134678	0.0733817	0.0388275	0.0666025	0.131578	-0.0962509	-0.11435	0.999941	0.999748	0.999928	0.99991	0.999762	0.836264	0.999984	0.997748	FALSE	0	1.60433	0.403468	0.0249736	0.0263762
XLOC_001650	-	0.794236	0.599975	0.890856	1.18481	0.642667	0.57149	0.843346	0.325468	0.505968	0.474388	1.19034	1.33008	0.451679	0.51226	1.21203	0.509126	-0.561414	-0.285278	0.381004	0.154541	-0.428886	-0.133221	0.475942	0.51769	0.999941	0.999748	0.999928	0.99991	0.999762	0.999648	0.999984	0.993195	FALSE	0	0.0999441	0.0251352	0.188483	0.160828
XLOC_001651	F1LXR2_RAT	0.448468	0.397104	0.672392	0.868491	0.436818	0.485395	0.65564	0.153337	0.616065	0.582042	0.818528	1.10271	0.4987	0.462733	0.510558	0.506314	0.384683	0.456313	0.24999	0.312478	0.1574	-0.0569599	-0.307571	1.25901	0.999941	0.999748	0.999928	0.99991	0.999762	0.999648	0.999984	0.782013	FALSE	0	0.0758903	0.0190862	0.24791	0.211359
XLOC_001654	Ccdc28a	3.82815	3.87562	6.30774	7.70917	5.68923	7.54647	8.1524	6.70212	4.13816	3.57806	6.98571	7.69981	6.20025	6.76629	9.25877	6.86484	0.109588	-0.112235	0.145097	-0.00173024	0.122038	-0.155263	0.181505	0.0341058	0.999941	0.999748	0.999928	0.99991	0.999762	0.953555	0.999984	0.999963	FALSE	0	0.0241807	0.00608383	0.786224	0.669615
XLOC_001655	Hebp2	5.99952	6.47032	8.28107	10.4487	9.06193	10.1612	10.6586	9.69627	6.32748	6.64629	9.49776	10.8396	9.80948	10.8291	11.3601	10.0326	0.0755575	0.0381307	0.195563	0.0524948	0.113158	0.0909751	0.0911293	0.0487	0.999941	0.999748	0.999928	0.99991	0.999762	0.963326	0.999984	0.999963	FALSE	0	0.386159	0.10021	1.44557	1.20099
XLOC_001658	-	0.743332	0.627957	1.34882	1.3131	0.585967	0.558598	0.20049	0.369556	0.912267	0.921703	1.13123	1.16019	0.437729	0.371888	0.0549605	0.0754126	0.263417	0.489051	-0.234778	-0.165222	-0.35126	-0.480954	-0.955416	-1.42054	0.999941	0.999748	0.999928	0.99991	0.999762	0.932555	1	1	FALSE	0	36.171	11.364	8.95199	7.74532
XLOC_001660	Pex7	8.63083	8.43447	9.16318	10.5762	9.15705	10.4204	9.98894	7.97997	8.60681	8.03399	9.50419	11.1765	8.88094	10.1187	11.5641	9.80006	-0.00397457	-0.0693383	0.0521564	0.0789211	-0.0436861	-0.0419779	0.2093	0.293087	0.999941	0.999748	0.999928	0.99991	0.999762	0.999648	0.999984	0.888833	FALSE	0	1.62353	0.718524	2.0293	2.00058
XLOC_001661	Pde7b	5.45974	11.3532	12.8478	16.5013	23.85	22.5216	26.5901	28.2182	5.70394	10.0366	11.288	14.3093	19.1973	18.4013	24.7445	26.1213	0.0620152	-0.176177	-0.185193	-0.204296	-0.311627	-0.290074	-0.103378	-0.11099	0.999941	0.999748	0.999928	0.99991	0.229944	0.0860476	0.999984	0.995988	FALSE	0	47.2948	20.5551	2.79986	3.69205
XLOC_001662	-	1.19024	0.994637	0.913519	0.515009	0.813441	0.680878	0.735403	1.98699	1.10111	0.786956	0.778036	0.704078	0.623197	0.54204	0.740295	1.39035	-0.103271	-0.303518	-0.207021	0.386728	-0.336923	-0.282434	0.00842358	-0.485773	0.999941	0.999748	0.999928	0.99991	0.999762	0.980495	0.999984	0.911	FALSE	0	32.4878	15.3465	8.74789	11.9991
XLOC_001663	D4AAU2_RAT	4.05234	1.5797	1.76894	2.01874	2.11526	1.50609	0.714699	0.183162	4.07143	1.77783	1.69927	1.9477	1.64785	1.44448	0.530136	0.301165	0.00661746	0.160863	-0.0548086	-0.0492022	-0.341895	-0.0564315	-0.370604	0.502568	0.999941	0.999748	0.999928	0.99991	0.999762	0.999648	0.999984	1	FALSE	0	0.959352	0.142954	0.768101	0.804302
XLOC_001667	Ptprk	18.3834	18.1665	21.4821	21.7077	19.8405	20.5807	20.533	14.324	18.9998	18.4143	19.4266	19.5873	17.246	17.1945	18.7631	14.262	0.0473274	0.0194398	-0.144394	-0.147572	-0.201099	-0.257972	-0.129387	-0.00621463	0.999941	0.999748	0.999928	0.99991	0.999762	0.337394	0.999984	0.999963	FALSE	0	8.48848	2.29548	0.485106	0.609161
XLOC_001670	Arhgap18	15.5979	22.4935	30.2531	33.7079	36.2001	35.6977	24.3343	23.8544	16.1682	21.3854	31.0775	35.5567	42.924	41.7223	26.5925	25.3021	0.0514831	-0.0725511	0.0386614	0.0768128	0.245168	0.224406	0.127527	0.0846571	0.999941	0.999748	0.999928	0.99991	0.828544	0.318821	0.999984	0.997748	FALSE	0	2.09992	0.768217	0.00836434	0.0078918
XLOC_001675	Epb4.1l2	22.8012	25.8046	26.062	24.435	27.286	27.8096	31.1539	23.7928	22.5815	24.6873	24.2824	23.6878	26.0669	25.0033	25.4351	21.9816	-0.0139071	-0.0636072	-0.101633	-0.0446194	-0.0656955	-0.152884	-0.291555	-0.113731	0.999941	0.999748	0.999928	0.99991	0.999762	0.664995	0.999984	0.995803	FALSE	0	12.9818	2.81144	1.64054	1.82742
XLOC_001676	-	3.31939	2.53625	3.05056	2.57658	2.14503	3.16238	4.26957	3.20276	3.41135	3.39976	2.46655	2.74766	2.09878	2.84068	4.31243	4.8764	0.0382868	0.408769	-0.295778	0.0893861	-0.0300315	-0.149775	0.0140821	0.59143	0.999941	0.999748	0.999928	0.99991	0.999762	0.992282	0.999984	0.850988	FALSE	0	8.40163	1.77176	0.610389	0.679899
XLOC_001677	Med23	18.3404	21.6784	23.1306	23.3589	24.1983	24.1411	21.8112	18.5925	18.4616	21.824	21.87	24.6468	24.376	23.6318	22.9404	20.8648	0.00945113	0.00961307	-0.0804915	0.0771066	0.0105124	-0.0306336	0.0724973	0.16551	0.999941	0.999748	0.999928	0.99991	0.999762	0.998623	0.999984	0.969909	FALSE	0	6.61161	2.89209	9.59511	10.2368
XLOC_001678	-	1.19462	0.959273	0.858059	0.860629	0.832053	0.783117	0.671373	0.458903	1.13312	1.13255	0.812593	1.01057	0.965807	1.08934	1.15734	0.799463	-0.0702155	0.218572	-0.0701429	0.209249	0.193462	0.429485	0.704874	0.686466	0.999941	0.999748	0.999928	0.99991	0.999762	0.368216	0.663528	0.199384	FALSE	0	11.8059	4.7149	16.0417	17.747
XLOC_001679	Ctgf	9.51723	5.72977	5.4496	5.04117	2.65442	2.3503	0.237907	0.312913	11.1539	6.15632	4.77958	3.91913	4.37916	3.60813	0.434887	0.30535	0.226732	0.101875	-0.185627	-0.355213	0.70148	0.597733	0.662608	-0.0266697	0.999941	0.999748	0.999928	0.99991	0.0615984	0.0999378	0.999984	1	FALSE	0	29.6351	11.4982	0.799707	0.885876
XLOC_001681	Stx7	11.4949	12.6643	14.952	16.3841	15.09	13.9965	11.9828	11.8006	11.7583	13.0189	16.1706	16.7583	14.4649	13.0097	12.0601	13.2883	0.0324068	0.0395323	0.112312	0.0323839	-0.0606261	-0.104702	0.00920028	0.169938	0.999941	0.999748	0.999928	0.99991	0.999762	0.979506	0.999984	0.991379	FALSE	0	1.12005	0.472747	1.7779	3.13452
XLOC_001694	Vnn1	25.0521	31.9306	33.8134	36.694	41.0638	37.0166	34.5294	23.1124	26.4755	30.5254	34.1921	36.8907	44.6132	43.1859	48.7689	35.9512	0.079418	-0.0647221	0.0160208	0.00769208	0.119325	0.221833	0.496919	0.635152	0.999941	0.999748	0.999928	0.99991	0.999762	0.337394	0.902128	0.00646801	TRUE	0.635152	15.111	8.79411	3.51137	7.9403
XLOC_001695	Vnn3	4.497	5.65295	4.02428	4.68903	6.14043	5.14036	3.19673	2.96242	4.59897	5.6172	4.31205	5.04015	7.26903	6.54328	6.82317	5.23512	0.0316519	-0.00899317	0.0973069	0.102077	0.239829	0.34223	1.0704	0.800849	0.999941	0.999748	0.999928	0.99991	0.999762	0.608483	0.140371	0.294365	FALSE	0	7.69684	4.45351	2.04417	4.33072
XLOC_001696	RGD1306962	11.9837	18.2225	22.4228	24.2495	19.6282	19.0659	14.6172	11.7512	12.1432	17.5006	20.4769	22.4388	19.6081	20.9277	17.0754	13.9306	0.0189184	-0.0579918	-0.130361	-0.111481	-0.00147063	0.133749	0.22284	0.243544	0.999941	0.999748	0.999928	0.99991	0.999762	0.944957	0.999984	0.931675	FALSE	0	6.66513	3.49205	4.86713	7.07508
XLOC_001698	Sgk1	19.0845	10.6813	24.9896	36.7711	33.1012	37.6566	14.2827	9.48392	21.9147	12.1778	32.3372	49.1471	45.8324	53.5511	23.7521	12.665	0.198526	0.187521	0.37056	0.417548	0.468277	0.506879	0.729782	0.413506	0.999941	0.999748	0.999928	0.99991	0.00350872	1.59121e-05	0.159127	0.447003	TRUE	0.975156	10.4051	4.16087	7.83472	8.92443
XLOC_001702	Hddc2	35.6048	26.6824	35.3326	43.0058	35.2472	34.6498	31.8154	30.8317	37.7037	26.2857	40.2766	48.1281	30.8178	33.5355	28.5996	29.8722	0.0824094	-0.021529	0.188442	0.161992	-0.193158	-0.04702	-0.153222	-0.0454611	0.999941	0.999748	0.999928	0.99991	0.999762	0.999648	0.999984	0.999963	FALSE	0	0.0149257	0.00232396	0.0075981	0.0101456
XLOC_001705	Echdc1	30.966	35.4424	42.835	47.9377	52.6904	53.2274	53.9296	41.9222	30.4911	35.0941	42.7802	48.5674	48.5455	51.4234	53.2845	41.7299	-0.0222245	-0.0142075	-0.00184256	0.0187886	-0.117969	-0.0496492	-0.0173291	-0.00661714	0.999941	0.999748	0.999928	0.99991	0.999762	0.987566	0.999984	0.999963	FALSE	0	0	0	1.09226e-08	1.5522e-08
XLOC_001708	D4A1Z2_RAT	1398.84	1263.53	1104.18	1147.48	951.385	845.379	1825.48	3195.37	1392.3	1143.04	1292.8	1191.84	928.658	893.931	1422.23	2578.66	-0.00676037	-0.144572	0.227505	0.0547169	-0.0348782	0.0805559	-0.360099	-0.309351	0.999941	0.999748	0.999928	0.99991	0.999762	0.937829	0.999984	0.60228	FALSE	0	9.0907e-05	2.50344e-05	9.43925e-05	0.000152752
XLOC_001713	Brd9	16.8496	16.5583	15.6382	16.7983	15.1768	15.5946	11.974	11.6528	16.9522	14.9653	14.7453	15.8662	14.6643	15.6163	11.8022	11.2743	0.00870665	-0.145012	-0.0842643	-0.0818571	-0.0492294	0.00199335	-0.0206754	-0.0472267	0.999941	0.999748	0.999928	0.99991	0.999762	0.999648	0.999984	0.999963	FALSE	0	0.645485	0.177757	0.670233	1.08461
XLOC_001714	Slc12a7	22.6829	24.4067	26.609	23.702	21.4364	21.464	22.2434	20.1997	22.0235	25.2972	27.6441	26.2338	24.042	25.908	25.7058	22.2424	-0.0423718	0.0514932	0.054855	0.145833	0.164768	0.270331	0.207847	0.138326	0.999941	0.999748	0.999928	0.99991	0.999762	0.110419	0.999984	0.982928	FALSE	0	10.4649	2.85514	8.18817	14.9516
XLOC_001715	Tert	6.40409	4.66351	5.03951	5.16643	4.83867	5.2284	4.35442	4.7751	6.81422	4.80678	4.88599	4.79747	4.35265	4.67634	4.40762	4.74424	0.0882193	0.0427516	-0.0437508	-0.104789	-0.149458	-0.157797	0.0171283	-0.00916147	0.999941	0.999748	0.999928	0.99991	0.999762	0.944957	0.999984	0.999963	FALSE	0	0.919477	0.24957	0.657822	1.20862
XLOC_001716	Clptm1l	84.071	87.0454	91.1155	90.4476	89.1677	87.7963	68.0832	70.7229	85.439	89.2431	92.5384	91.9686	90.3256	90.8493	69.7631	74.1795	0.0232591	0.0359318	0.0223313	0.0240328	0.018593	0.0492601	0.0351143	0.0687482	0.999941	0.999748	0.999928	0.99991	0.999762	0.980495	0.999984	0.997748	FALSE	0	0.562204	0.152597	0.402218	0.738996
XLOC_001720	F1M9K0_RAT	3.4456	6.88542	6.0743	7.35264	6.24216	7.36502	7.37053	6.32609	2.81053	5.73639	7.73097	7.51917	6.78283	7.47986	6.26021	5.42664	-0.284748	-0.259271	0.342915	0.0318823	0.118028	0.0220251	-0.232136	-0.217539	0.999941	0.999748	0.999928	0.99991	0.999762	0.999648	0.999984	0.997748	FALSE	0	9.87139	3.6824	0	0
XLOC_001722	Zbtb2	7.06775	8.2562	5.43298	5.053	5.722	5.75086	5.07105	5.35537	7.56785	8.11999	5.16119	4.51633	5.57517	5.49553	4.5702	4.99283	0.0973018	-0.0237104	-0.0726676	-0.158666	-0.0368512	-0.0643739	-0.146973	-0.0992095	0.999941	0.999748	0.999928	0.99991	0.999762	0.983664	0.999984	0.997748	FALSE	0	0.0381304	0.0108374	0	0
XLOC_001723	-	1.17379	2.80635	1.78796	1.38669	1.55799	1.19602	2.31735	1.66461	1.20585	2.61968	1.88756	1.23042	1.34152	1.54905	2.65876	1.93012	0.0358617	-0.0957715	0.0741702	-0.160222	-0.201844	0.347547	0.190594	0.202216	0.999941	0.999748	0.999928	0.99991	0.999762	0.777858	0.999984	0.993667	FALSE	0	0.0242375	0.00688878	0	0
XLOC_001724	Rmnd1	18.5995	14.7687	14.6289	14.7793	15.1905	14.9763	14.374	11.9457	17.6734	16.1489	14.2379	16.4561	14.6802	15.9377	14.5922	12.8691	-0.07328	0.128064	-0.038816	0.154056	-0.0489698	0.0891848	0.0215868	0.10656	0.999941	0.999748	0.999928	0.99991	0.999762	0.980882	0.999984	0.997748	FALSE	0	0.0115965	0.00329596	0	0
XLOC_001725	D3ZEA8_RAT	4.00919	12.6906	16.6376	17.3666	16.9692	15.5253	5.76844	3.71364	4.16681	12.5754	17.2665	19.0521	20.8531	18.5286	10.5727	4.70006	0.0543038	-0.0130527	0.0532144	0.132904	0.295768	0.253635	0.862876	0.331884	0.999941	0.999748	0.999928	0.99991	0.999762	0.916901	0.491305	0.902033	FALSE	0	0.212133	0.0603097	0	0
XLOC_001726	Fbxo5	19.3203	26.442	28.4747	30.1326	35.6877	32.7728	18.9016	11.7975	19.5637	29.6183	29.5958	30.5186	36.9109	30.6552	17.56	12.2501	0.0179693	0.163075	0.0555205	0.0183033	0.0484864	-0.096064	-0.105636	0.0538643	0.999941	0.999748	0.999928	0.99991	0.999762	0.935816	0.999984	0.999963	FALSE	0	3.30242	1.50792	0	0
XLOC_001727	Mtrf1l	13.7574	16.0749	14.5705	14.9656	14.0375	15.1686	16.4035	14.2999	13.1327	15.4322	15.1702	15.9565	14.5586	15.5457	16.1724	14.1568	-0.0665491	-0.0584946	0.0578009	0.0918993	0.0522203	0.0351984	-0.020345	-0.0144086	0.999941	0.999748	0.999928	0.99991	0.999762	0.999648	0.999984	0.999963	FALSE	0	4.78619	2.18543	0	0
XLOC_001729	F1M3Q4_RAT	3.59651	2.9152	2.17049	3.41596	2.70678	1.98512	3.98529	6.11184	2.52099	2.71302	1.80338	4.05252	1.9491	1.8522	2.84502	4.59953	-0.496052	-0.100134	-0.25444	0.240068	-0.453926	-0.0950296	-0.472161	-0.402504	0.999941	0.999748	0.999928	0.99991	0.999762	0.999648	0.999984	0.993195	FALSE	0	0.751292	0.275463	0	0
XLOC_001731	Cnksr3	2.68793	2.40532	3.27433	3.492	2.96528	2.66597	2.3783	2.45003	2.69175	2.23352	2.94255	3.05067	2.65895	2.61195	2.54376	2.74735	0.00197542	-0.102487	-0.14932	-0.189129	-0.1519	-0.0284549	0.0932404	0.159106	0.999941	0.999748	0.999928	0.99991	0.999762	0.999648	0.999984	0.995988	FALSE	0	5.0779	1.90287	9.67484	10.9441
XLOC_001732	Rsrc1	0.345147	0.514523	0.594116	0.514028	0.493038	0.511381	0.506533	0.367394	0.279846	0.538357	0.41147	0.499978	0.591031	0.578108	0.325323	0.319231	-0.228867	0.0548965	-0.440527	-0.0333948	0.220626	0.149443	-0.512027	-0.156894	1	0.999748	0.999928	0.99991	0.999762	0.999648	0.999984	1	FALSE	0	2.64904	0.802779	3.54298	4.00779
XLOC_001733	Tfb1m	9.67244	12.8113	16.5396	17.6024	19.3916	20.7676	11.7541	11.3023	10.4251	11.8148	16.2607	18.5136	19.5488	19.3979	11.5358	11.2728	0.107043	-0.11588	-0.0243863	0.0724121	0.0115887	-0.0979459	-0.0268157	-0.00373737	0.999941	0.999748	0.999928	0.99991	0.999762	0.972901	0.999984	0.999963	FALSE	0	6.51727	1.35292	6.27086e-05	7.09355e-05
XLOC_001735	C1H6orf35	19.5235	17.7563	18.3476	18.9173	17.4132	18.6513	15.7619	19.6321	17.5429	16.9873	19.1099	21.4199	19.2418	20.6842	16.7826	19.4723	-0.153495	-0.0635087	0.0584169	0.178359	0.143279	0.148497	0.0899715	-0.0117312	0.999941	0.999748	0.999928	0.99991	0.999762	0.935816	0.999984	0.999963	FALSE	0	0.0920433	0.0687976	0.238418	0.482142
XLOC_001737	Serac1	5.06579	4.46342	4.38854	4.36642	4.12332	4.72527	3.96813	4.28092	5.49727	4.60432	4.06314	4.39129	3.92652	4.34006	4.24958	3.73723	0.115734	0.0438708	-0.108574	0.00801096	-0.0688441	-0.12003	0.0965103	-0.191169	0.999941	0.999748	0.999928	0.99991	0.999762	0.986317	0.999984	0.997748	FALSE	0	1.51618	0.074102	0.00385768	0.00506152
XLOC_001738	-	0.871997	0.815453	1.1214	1.24308	0.986342	1.15866	1.172	1.49567	0.77075	0.896695	1.1569	1.22556	0.963285	0.991452	1.15387	1.76155	-0.158693	0.122666	0.0413341	-0.0189433	-0.03095	-0.20564	-0.0207109	0.222342	0.999941	0.999748	0.999928	0.99991	0.999762	0.957764	0.999984	0.99088	FALSE	0	0.960141	0.0563501	0.00625071	0.00817422
XLOC_001739	Dynlt1	54.337	59.0067	77.9508	84.3153	63.9969	58.7888	45.9881	50.3154	59.3232	64.1668	86.3787	92.5875	74.2205	67.9608	47.0727	40.9924	0.126439	0.120752	0.147931	0.13487	0.213506	0.208831	0.0335579	-0.294993	0.999941	0.999748	0.999928	0.99991	0.999762	0.61214	0.999984	0.810169	FALSE	0	4.00228	1.44519	0.51508	0.672223
XLOC_001740	Ezr	33.7082	26.9696	29.024	28.3909	24.1508	22.3237	25.8499	28.4389	33.3953	25.4481	28.1711	27.7068	22.1284	19.8694	20.525	25.9729	-0.0134145	-0.0834576	-0.0428805	-0.0350635	-0.125628	-0.167233	-0.331335	-0.130379	0.999941	0.999748	0.999928	0.99991	0.999762	0.668048	0.999984	0.990885	FALSE	0	13.3647	5.27932	5.42668	7.08227
XLOC_001741	F1LRY1_RAT	1.19572	0.721282	0.838144	0.459898	0.503032	0.548197	0.508833	1.27865	1.11388	0.998469	0.753856	0.613544	0.482865	0.403415	0.517895	0.911428	-0.0941282	0.419545	-0.135817	0.349838	-0.0490728	-0.364684	0.0213151	-0.446863	0.999941	0.999748	0.999928	0.99991	0.999762	0.981997	0.999984	0.997748	FALSE	0	2.87513	1.10685	0.511999	0.668201
XLOC_001743	Sod2	25.6338	27.1859	25.6591	25.0711	29.2528	29.1335	20.8305	19.2675	25.9922	28.628	24.3587	24.535	29.0057	28.21	22.1456	21.9201	0.0199541	0.0743019	-0.0747345	-0.0310588	-0.0121964	-0.0463108	0.0879132	0.185183	0.999941	0.999748	0.999928	0.99991	0.999762	0.983142	0.999984	0.927773	FALSE	0	12.4909	11.9861	0.000581981	0.00117487
XLOC_001744	Tcp1	187.724	231.177	235.447	224.626	236.81	221.027	188.725	182.616	191.785	220.452	240.335	222.71	232.396	226.12	177.124	175.64	0.0308605	-0.068503	0.029632	-0.0123531	-0.0271332	0.0328513	-0.0914758	-0.0561604	0.999941	0.999748	0.999928	0.99991	0.999762	0.993463	0.999984	0.999963	FALSE	0	1.2063	0.641738	0.0691871	0.141581
XLOC_001748	Plg	191.156	141.964	80.0711	78.746	87.1823	88.2169	126.941	154.429	193.161	137.399	85.8873	85.5942	90.7999	92.5059	159.403	219.054	0.0150455	-0.0471199	0.101041	0.12016	0.0585896	0.0684146	0.328289	0.504067	0.999941	0.999748	0.999928	0.99991	0.999762	0.959269	0.999984	0.0419266	TRUE	0.504067	14.0574	2.51362	3.02028	8.33924
XLOC_001749	D4A6V3_RAT	3.48912	5.40766	6.7795	7.15741	5.84372	5.28146	3.01908	3.10982	3.00605	5.45522	6.71691	6.83713	6.13068	5.32835	2.00601	2.7163	-0.208549	0.0124045	-0.0131858	-0.0651159	0.0680235	0.0125161	-0.566608	-0.188691	0.999941	0.999748	0.999928	0.99991	0.999762	0.999648	0.999984	0.999963	FALSE	0	14.1242	2.517	2.90464	8.01995
XLOC_001754	Pde10a	10.8724	12.4184	15.1276	16.933	18.0981	18.4363	20.6495	9.82187	10.6294	13.0105	15.5173	18.8738	17.4311	17.6944	21.8828	13.6614	-0.0323097	0.0666725	0.0364565	0.155676	-0.0538713	-0.05893	0.0832986	0.471943	0.999941	0.999748	0.999928	0.99991	0.999762	0.980495	0.999984	0.238702	FALSE	0	0.699865	0.309634	0.0797685	0.115748
XLOC_001755	-	8.65533	2.75442	2.95125	2.60598	2.92656	3.9017	2.5401	3.37269	8.3076	3.10102	3.30628	3.8775	2.59623	4.50104	2.12222	3.88827	-0.0584675	0.165334	0.158797	0.555711	-0.166735	0.201347	-0.248591	0.199709	0.999941	0.999748	0.999928	0.99991	0.999762	0.999648	0.999984	0.999963	FALSE	0	0.589868	0.260801	0.0828294	0.130608
XLOC_001759	Sft2d1	61.0376	66.7739	74.6504	72.967	61.0726	65.2314	66.8163	61.7347	60.6848	66.6366	77.3508	72.1199	60.9864	64.7871	69.7605	58.3003	-0.00834931	-0.00296507	0.0511988	-0.0168236	-0.00203438	-0.00984487	0.0621193	-0.0824409	0.999941	0.999748	0.999928	0.99991	0.999762	0.999648	0.999984	0.997748	FALSE	0	18.5943	10.6487	2.39952	1.67408
XLOC_001760	Mpc1	318.993	351.998	334.732	370.446	394.914	353.087	307.928	314.973	324.264	326.248	375.978	408.989	431.334	409.828	413.628	335.607	0.0236367	-0.109566	0.167595	0.142762	0.127236	0.214938	0.425621	0.0915165	0.999941	0.999748	0.999928	0.99991	0.999762	0.6374	0.999984	0.997748	FALSE	0	26.2417	15.8362	3.85628	2.68954
XLOC_001762	LOC683722	17.3495	20.486	23.4673	22.7294	23.9758	24.1721	25.1489	17.2449	18.067	22.8153	21.7669	22.0822	21.9611	22.6533	24.0021	18.5583	0.0581345	0.154648	-0.108038	-0.0414905	-0.126079	-0.0932231	-0.0670617	0.105306	0.999941	0.999748	0.999928	0.99991	0.999762	0.957269	0.999984	0.997748	FALSE	0	3.76957	2.30484	0.566084	0.394785
XLOC_001788	Dact2	1.70013	2.56336	2.34875	2.29889	2.05868	2.03951	3.73022	4.10445	1.31742	2.37971	2.15521	2.20025	1.89042	1.66124	3.32686	3.51893	-0.344834	-0.103076	-0.118784	-0.0605763	-0.117077	-0.280689	-0.16054	-0.216354	0.999941	0.999748	0.999928	0.99991	0.999762	0.804026	0.999984	0.969909	FALSE	0	0.000182047	6.37769e-05	3.25541e-07	6.79051e-07
XLOC_001790	Wdr27	2.60304	2.23008	1.51992	1.33788	1.69523	1.65405	1.38067	1.90568	2.91885	2.18709	1.31783	1.51868	1.56597	1.86078	1.40026	2.10441	0.159416	-0.0268663	-0.192238	0.170875	-0.107806	0.160738	0.0189624	0.136301	0.999941	0.999748	0.999928	0.99991	0.999762	0.980495	0.999984	0.997978	FALSE	0	6.01085	1.40176	1.67345	3.48849
XLOC_001791	-	0.826398	0.826599	0.759821	0.584438	0.418593	0.639925	0.885976	0.99594	1.0632	0.794319	0.754993	0.612326	0.267391	0.688323	0.938244	1.38358	0.328395	-0.0511556	-0.00812374	0.0576178	-0.497286	0.0914078	0.0745211	0.436914	0.999941	0.999748	0.999928	0.99991	0.999762	0.999648	0.999984	0.985992	FALSE	0	6.7551	1.57188	1.88877	3.93736
XLOC_001792	Phf10	88.073	113.316	91.2546	84.0138	74.3703	76.5859	65.5671	67.3984	88.5441	109.425	97.855	83.778	76.2006	75.8211	63.7054	64.4559	0.00768766	-0.050364	0.100642	-0.00405005	0.0350292	-0.0144604	-0.0414922	-0.0643043	0.999941	0.999748	0.999928	0.99991	0.999762	0.999648	0.999984	0.999963	FALSE	0	9.86102	2.28462	2.78082	5.79694
XLOC_001794	Dll1	2.39502	1.30424	1.80512	2.2719	2.0218	1.95353	0.592369	0.419027	2.53862	1.55512	2.04395	3.12683	2.91104	2.96436	0.901634	0.790105	0.0807322	0.237146	0.170389	0.444074	0.504973	0.57748	0.532742	0.778166	0.999941	0.999748	0.999928	0.99991	0.51699	0.0801303	0.999984	0.447658	FALSE	0	0.948452	0.268824	3.14474	6.97436
XLOC_001795	Psmb1	241.94	258.584	297.501	320.41	273.381	279.552	273.255	340.013	246.334	248.924	316.755	322.344	289.067	311.077	279.697	290.133	0.0259558	-0.054906	0.0904434	0.00867925	0.0804623	0.154103	0.0336047	-0.228803	0.999941	0.999748	0.999928	0.99991	0.999762	0.630901	0.999984	0.819808	FALSE	0	0.0569464	0.0161406	0.325337	0.731241
XLOC_001796	Pdcd2	26.4941	24.3434	26.6796	26.9502	23.912	24.7845	28.9353	35.5625	25.1821	24.8071	27.1595	26.0753	23.1444	25.2229	28.4109	30.4891	-0.0729899	0.0271121	0.0256247	-0.0474332	-0.0468724	0.0251952	-0.0262944	-0.22139	0.999941	0.999748	0.999928	0.99991	0.999762	0.999648	0.999984	0.913218	FALSE	0	0.0320408	0.00908148	0.18305	0.411432
XLOC_001798	Lnpep	4.27936	3.0978	3.08953	3.41796	3.97607	4.42706	2.64924	1.6125	4.33859	3.33475	3.40242	3.41408	3.87583	4.15484	2.58986	1.72548	0.0193814	0.103125	0.135008	-0.00159204	-0.0359228	-0.0894695	-0.0315018	0.0921719	0.999941	0.999748	0.999928	0.99991	0.999762	0.949654	0.999984	0.997748	FALSE	0	21.0737	9.48242	0	0
XLOC_001816	Vom2r-ps24	7.31683	7.23909	7.50057	8.54661	10.2019	9.23523	9.23713	5.2446	7.67975	7.72194	8.07747	8.90629	9.72459	8.47281	10.7122	5.99948	0.0689211	0.0919253	0.105547	0.0587983	-0.0684413	-0.122917	0.211609	0.190604	0.999941	0.999748	0.999928	0.99991	0.999762	0.91243	0.999984	0.968444	FALSE	0	11.0314	3.75419	0	0
XLOC_001819	D3ZTH5_RAT	7.8071	6.51994	6.86115	7.10751	7.76612	7.25414	6.98063	2.95876	7.72767	6.83305	7.67543	7.48855	7.87673	6.68675	8.13052	3.49568	-0.0145657	0.066672	0.159597	0.0743233	0.0201453	-0.115836	0.217106	0.233318	0.999941	0.999748	0.999928	0.99991	0.999762	0.980495	0.999984	0.997748	FALSE	0	0.00111946	0.000409439	0	0
XLOC_001826	-	1.65177	1.29478	1.03593	1.1766	1.33539	1.05451	0.643317	0.0395113	1.45869	1.31095	0.767365	0.889355	0.81986	1.2997	0.390808	0.0938782	-0.168479	0.0166293	-0.389163	-0.367746	-0.641957	0.277837	-0.598819	0.474769	0.999941	0.999748	0.999928	0.99991	0.999762	0.98493	0.999984	1	FALSE	0	0	0	0	0
XLOC_001832	F1M615_RAT	4.94749	3.17269	4.33287	4.58329	5.18928	4.86058	2.92558	1.29172	5.03704	3.79574	4.07115	4.47817	5.15355	4.33489	2.2473	1.60021	0.0253712	0.25142	-0.0877959	-0.0327513	-0.00977872	-0.16161	-0.366209	0.288844	0.999941	0.999748	0.999928	0.99991	0.999762	0.850554	0.999984	0.920855	FALSE	0	0	0	0	0
XLOC_001836	Rps9	1188.62	1094.24	1113.99	1126.39	954.365	963.099	1274.07	1695.34	1184.92	1110.68	1178.89	1144.06	941.543	1001.53	1064.14	1408.54	-0.00449752	0.0215121	0.0816857	0.0224543	-0.0195121	0.0564439	-0.259734	-0.267357	0.999941	0.999748	0.999928	0.99991	0.999762	0.973468	0.999984	0.774036	FALSE	0	0	0	0	0
XLOC_001837	Tsen34	70.877	84.4362	95.9075	94.4805	92.9238	95.3918	77.3441	100.356	68.3233	84.9279	92.9606	98.0335	97.9382	98.5483	88.0069	90.0088	-0.0528639	0.00836704	-0.0449766	0.0532029	0.0757441	0.0469173	0.1861	-0.156824	0.999941	0.999748	0.999928	0.99991	0.999762	0.989103	0.999984	0.98687	FALSE	0	0	0	0	0
XLOC_001838	Cnot3	22.2439	26.5634	25.1122	24.8682	23.6247	23.6969	25.2431	27.0473	21.5119	23.9695	24.8522	24.2573	24.377	23.1612	24.0118	25.3579	-0.0480551	-0.147655	-0.014955	-0.0357376	0.0450369	-0.0328481	-0.0718537	-0.0926953	0.999941	0.999748	0.999928	0.99991	0.999762	0.999648	0.999984	0.997748	FALSE	0	0	0	0	0
XLOC_001839	Prpf31	17.2355	25.8907	28.1057	29.1834	28.6207	26.9142	18.7658	20.8726	17.2947	22.8475	29.1936	28.4481	29.6889	28.1396	18.5838	17.8428	0.00491835	-0.179659	0.0545988	-0.0366883	0.0526839	0.0640017	-0.0139854	-0.225101	0.999941	0.999748	0.999928	0.99991	0.999762	0.979134	0.999984	0.891543	FALSE	0	0	0	0	0
XLOC_001840	Ndufa3	258.869	254.729	269.575	292.356	256.67	239.215	264.175	353.91	236.882	258.323	305.53	326.084	269.249	320.557	259.063	339.249	-0.128002	0.020205	0.180564	0.157466	0.0690001	0.42212	-0.0281802	-0.0610204	0.999941	0.999748	0.999928	0.99991	0.999762	0.0180651	0.999984	0.999963	TRUE	0.42212	0	0	0	0
XLOC_001845	Myadm	47.0931	39.1686	42.2554	37.7757	32.8207	28.7019	31.1665	23.719	44.7579	35.8639	41.3502	38.1475	32.3456	30.9496	28.4648	27.4118	-0.0732139	-0.126827	-0.0311669	0.0140929	-0.0209722	0.108411	-0.130379	0.207938	0.999941	0.999748	0.999928	0.99991	0.999762	0.899102	0.999984	0.907824	FALSE	0	0	0	0	0
XLOC_001854	F1M5R7_RAT	15.3191	13.9294	13.0904	13.5925	15.3893	15.427	11.9326	12.9281	15.4853	15.0847	13.273	14.5696	17.6856	17.3062	11.4573	13.3427	0.0154674	0.114165	0.0198348	0.0994437	0.199438	0.164822	-0.058144	0.0451962	0.999941	0.999748	0.999928	0.99991	0.999762	0.799831	0.999984	0.999963	FALSE	0	0	0	0	0
XLOC_001859	D4A3A0_RAT	4.094	4.08593	4.38757	3.79684	3.43253	4.28444	2.72858	1.78297	4.08814	4.31272	3.82579	3.96912	2.8709	4.01513	2.77703	1.66546	-0.00201719	0.07612	-0.192951	0.0624121	-0.249802	-0.0914546	0.0245023	-0.0929659	0.999941	0.999748	0.999928	0.99991	0.999762	0.999648	0.999984	0.999963	FALSE	0	0	0	3.10676e-05	0.000126842
XLOC_001860	RGD1308782	2.77256	1.72239	1.97437	2.32361	1.61494	1.81729	1.23071	1.34083	2.61533	1.73336	2.25456	2.22357	1.83577	1.7241	1.05183	1.54089	-0.0812095	0.00865837	0.182784	-0.0608145	0.174749	-0.0718837	-0.208268	0.187578	0.999941	0.999748	0.999928	0.99991	0.999762	0.999648	0.999984	0.997748	FALSE	0	7.03629e-07	2.37374e-07	0.00233318	0.00952582
XLOC_001861	Aurkc	9.98894	9.07585	9.87651	10.1649	10.1141	10.0144	6.45887	7.44487	10.0012	10.1725	9.3093	11.3998	10.9323	10.9738	8.3273	7.39293	0.00175209	0.162874	-0.0844478	0.163889	0.111172	0.13074	0.361623	-0.00996607	0.999941	0.999748	0.999928	0.99991	0.999762	0.954978	0.999984	0.999963	FALSE	0	1.36055e-05	4.57245e-06	0.0448747	0.183212
XLOC_001862	Usp29	4.11243	4.16148	4.2811	4.41104	4.69182	4.64968	3.36402	2.30749	4.33011	4.23611	4.07437	4.37983	5.01286	5.02273	3.4434	2.60356	0.0726898	0.0250468	-0.0697347	-0.0100161	0.0935568	0.109083	0.0326871	0.167331	0.999941	0.999748	0.999928	0.99991	0.999762	0.950237	0.999984	0.993195	FALSE	0	2.20324e-05	7.40451e-06	0.0726689	0.29669
XLOC_001867	D3ZVD4_RAT	5.0412	3.37025	4.55137	4.71838	4.54388	4.21456	6.02056	4.56342	4.87852	3.26364	4.30039	4.60504	3.73024	4.03938	5.32097	4.82995	-0.0463882	-0.0450163	-0.0800243	-0.0343412	-0.277896	-0.0597987	-0.175113	0.0801846	0.999941	0.999748	0.999928	0.99991	0.999762	0.999648	0.999984	0.999963	FALSE	0	10.1359	3.40641	0.0875353	0.0849933
XLOC_001868	D3ZXJ3_RAT	1.31505	0.752676	1.38245	1.2037	1.17648	1.08361	0.882073	0.776587	1.13515	0.915778	1.07064	1.42827	1.19498	1.15782	1.10865	0.672944	-0.196167	0.252516	-0.340686	0.229288	0.0207589	0.0877317	0.299494	-0.181533	0.999941	0.999748	0.999928	0.99991	0.999762	0.999648	0.999984	0.999963	FALSE	0	12.8248	4.31009	0.110729	0.107427
XLOC_001872	Zfp444	8.27814	13.0896	11.8189	11.103	10.9076	11.2248	17.541	16.5212	8.54375	12.6458	12.4514	11.1593	11.0278	10.5223	18.1428	15.4027	0.0450274	-0.0493789	0.0745972	0.00723202	0.0156684	-0.0923894	0.0483948	-0.100505	0.999941	0.999748	0.999928	0.99991	0.999762	0.96485	0.999984	0.997748	FALSE	0	5.77308	0.603282	9.04773	8.76603
XLOC_001882	Epn1	43.3165	46.5993	47.605	46.6721	39.9404	43.4579	48.3959	74.3161	43.6398	41.3723	48.2251	46.8011	43.1705	46.993	56.6303	68.1986	0.0107032	-0.171253	0.0186322	0.00397355	0.111927	0.112578	0.226257	-0.123759	0.999941	0.999748	0.999928	0.99991	0.999762	0.855893	0.999984	0.991302	FALSE	0	0.138594	0.0575376	9.26593	10.7353
XLOC_001883	LOC690372	106.987	133.855	148.578	151.081	146.063	147.004	123.313	120.193	101.969	126.695	148.655	142.222	142.969	143.555	119.774	118.979	-0.0692386	-0.0792506	0.000746975	-0.0871181	-0.030867	-0.0342283	-0.0419756	-0.0146337	0.999941	0.999748	0.999928	0.99991	0.999762	0.99137	0.999984	0.999963	FALSE	0	0.210745	0.0874913	6.09534	7.06188
XLOC_001884	Ccdc106	4.0118	5.37396	3.41686	3.09647	2.6456	3.33397	3.82555	4.76415	3.13385	4.58684	3.21825	2.97339	2.8219	3.01543	3.1666	5.08552	-0.346517	-0.223969	-0.0838653	-0.0566487	0.0897853	-0.140446	-0.265105	0.0923009	0.999941	0.999748	0.999928	0.99991	0.999762	0.983798	0.999984	0.999963	FALSE	0	0.231479	0.096099	5.54993	6.42997
XLOC_001885	Znf580	7.77148	5.94105	4.44558	5.98027	4.5307	3.99348	4.20266	8.42162	8.52843	5.02856	5.73268	5.68468	4.84642	5.06816	4.28869	7.9923	0.132463	-0.236246	0.359695	-0.0718982	0.0951544	0.336323	0.0285615	-0.0745779	0.999941	0.999748	0.999928	0.99991	0.999762	0.755497	0.999984	0.999963	FALSE	0	0.262201	0.108853	4.90049	5.67752
XLOC_001887	Zfp524	6.05648	4.79868	5.7645	6.04726	5.43756	5.55622	6.82695	8.43869	5.839	4.68932	5.89247	5.98269	5.69196	5.16908	6.79577	7.6238	-0.0518857	-0.0325722	0.0311427	-0.015234	0.0648012	-0.102287	-0.0065086	-0.144704	0.999941	0.999748	0.999928	0.99991	0.999762	0.979792	0.999984	0.997748	FALSE	0	0.576405	0.239296	2.23571	2.59
XLOC_001889	Nat14	1.04459	1.44286	1.70359	1.74416	1.27096	1.65267	1.35321	2.50625	1.47942	1.4551	1.40082	1.37815	1.15827	1.36209	1.51402	2.5208	0.464564	0.0114002	-0.26512	-0.319171	-0.123745	-0.261522	0.151415	0.00803178	0.999941	0.999748	0.999928	0.99991	0.999762	0.980495	0.999984	0.999963	FALSE	0	3.09415	1.28454	0.459118	0.530514
XLOC_001890	LOC100359484	2.13653	3.44478	2.90098	2.66774	2.71414	2.63831	3.52963	4.36399	2.02257	3.11772	2.92548	2.48826	2.70026	2.63376	3.19213	3.71677	-0.07545	-0.139657	0.0117303	-0.0967259	-0.00713332	-0.00239919	-0.140801	-0.225982	0.999941	0.999748	0.999928	0.99991	0.999762	0.999648	0.999984	0.927773	FALSE	0	3.54811	1.473	0.412507	0.476304
XLOC_001892	Rpl28	327.453	305.632	275.97	265.728	223.995	220.325	327.595	518.395	325.164	284.836	299.921	270.883	229.394	222.627	272.478	462.223	-0.0101172	-0.10163	0.120029	0.0277093	0.034346	0.0149886	-0.265685	-0.165429	0.999941	0.999748	0.999928	0.99991	0.999762	0.999648	0.999984	0.960458	FALSE	0	1.54703	0.640421	0.522737	0.590114
XLOC_001894	Suv420h2	17.8134	16.6734	17.9684	21.5115	20.0392	20.4818	24.0145	24.6697	17.1925	16.0544	18.7158	22.6481	20.9206	20.4444	24.7938	23.3047	-0.0508927	-0.054248	0.0584759	0.0739468	0.0617975	-0.00262396	0.0458856	-0.0817781	0.999941	0.999748	0.999928	0.99991	0.999762	0.999648	0.999984	0.997748	FALSE	0	0.677523	0.275837	1.39804	1.57543
XLOC_001895	Brsk1	1.60146	0.89193	1.24428	1.62999	1.09936	1.31392	2.07201	2.46164	1.7823	0.808641	1.42117	1.69511	1.40071	1.06328	1.81585	2.0165	0.145723	-0.126528	0.178348	0.0533086	0.32338	-0.281502	-0.181046	-0.275387	0.999941	0.999748	0.999928	0.99991	0.999762	0.972606	0.999984	0.993195	FALSE	0	0.572531	0.226443	2.85815	3.22014
XLOC_001902	Leng8	49.8161	45.4536	42.0702	41.7039	38.7366	38.6857	40.0728	42.4764	49.2429	42.5636	39.1064	38.6305	38.2055	37.2329	42.294	43.772	-0.0166627	-0.0945594	-0.105135	-0.110167	-0.0198654	-0.0550773	0.0776411	0.0432465	0.999941	0.999748	0.999928	0.99991	0.999762	0.983142	0.999984	0.999963	FALSE	0	23.8189	7.97977	2.39703	2.26434
XLOC_001918	Trim28	143.177	174.446	151.32	148.928	155.251	150.615	138.46	159.464	140.759	163.662	156.169	139.949	157.954	151.731	129.322	145.781	-0.0245553	-0.0920067	0.0454758	-0.0896517	0.024886	0.0106434	-0.098428	-0.129343	0.999941	0.999748	0.999928	0.99991	0.999762	0.999648	0.999984	0.990147	FALSE	0	2.21954	0.844525	2.10718	3.14135
XLOC_001919	D3ZQW0_RAT	9.59479	6.95058	7.32615	7.45466	6.81684	7.7909	7.06354	5.73615	8.20088	6.65012	7.12869	7.5972	7.39146	7.30107	7.28393	6.30117	-0.223945	-0.0628288	-0.0388802	0.0269669	0.115134	-0.092456	0.0437162	0.133319	0.999941	0.999748	0.999928	0.99991	0.999762	0.998623	0.999984	0.997748	FALSE	0	3.91918	1.49123	3.71884	5.54398
XLOC_001920	Zfp324	5.86853	7.30566	6.06848	5.90718	6.04754	6.05019	4.56971	4.2768	5.63998	7.71909	6.45745	6.16281	6.81623	6.21878	4.76256	4.05677	-0.0563299	0.0783724	0.0882199	0.0601222	0.169977	0.0390151	0.0583831	-0.0744135	0.999941	0.999748	0.999928	0.99991	0.999762	0.997992	0.999984	0.998504	FALSE	0	3.04281	1.15777	2.88727	4.3043
XLOC_001927	RGD1310257	4.36906	3.17835	3.55897	3.98092	3.32924	1.71935	2.576	3.50816	3.20584	3.27436	4.48565	3.97269	2.18476	2.37468	3.63788	3.55541	-0.434955	0.041644	0.325689	-0.00291242	-0.585846	0.443819	0.482142	0.0187699	0.999941	0.999748	0.999928	0.99991	0.999762	0.980495	0.999984	0.999963	FALSE	0	10.7735	2.74729	0.264779	0.448937
XLOC_001929	Sult2a4l1	11.6222	17.14	13.2807	13.5941	17.3291	16.6561	12.3969	19.8111	10.8149	13.3102	16.2573	15.805	18.7811	17.8931	28.0555	30.7856	-0.102944	-0.362429	0.289781	0.215926	0.115445	0.102757	1.17185	0.633361	0.999941	0.999748	0.999928	0.99991	0.999762	0.980495	0.0640801	0.233504	FALSE	0	0.000124274	2.63731e-05	2.66331e-06	4.51568e-06
XLOC_001931	Sult2a1	0.418991	0.572421	0.421686	0.4756	0.796208	0.661856	0.388915	0.743839	0.55811	0.528346	0.458342	0.595886	0.827059	1.0946	1.14615	1.51875	0.342619	-0.0978056	0.0979674	0.273784	0.0488276	0.648937	1.34982	0.939841	0.999941	0.999748	0.999928	0.99991	0.999762	0.801643	0.767401	0.598588	FALSE	0	1.55913	0.446162	0.853074	0.531128
XLOC_001935	Sepw1	9.83962	7.16318	9.47535	10.6406	8.2019	10.879	10.603	21.7185	11.2228	8.46876	10.3487	11.0017	7.89427	10.5232	7.99413	13.0779	0.187968	0.238485	0.125926	0.047706	-0.0544753	-0.0475282	-0.403067	-0.727431	0.999941	0.999748	0.999928	0.99991	0.999762	0.999648	0.999984	0.0821702	FALSE	0	0.00138261	0.000395765	1.02874	2.02787
XLOC_001936	Gltscr2	85.1282	67.8533	68.9728	72.73	64.9911	73.45	129.222	168.681	87.4403	62.6653	72.3775	73.9331	65.9433	72.4876	121.073	140.541	0.0386165	-0.114576	0.0694155	0.0236376	0.0209519	-0.0190022	-0.0938995	-0.263135	0.999941	0.999748	0.999928	0.99991	0.999762	0.999648	0.999984	0.748384	FALSE	0	0.00070593	0.000202238	2.0145	3.97249
XLOC_001938	Gltscr1	5.33416	5.93487	4.98636	4.88564	5.42996	5.37919	6.90971	7.46091	5.39605	4.99893	5.19934	4.56473	5.43432	4.90016	6.20182	7.14217	0.0163381	-0.243128	0.0591791	-0.0959851	0.00113702	-0.131988	-0.153586	-0.0621378	0.999941	0.999748	0.999928	0.99991	0.999762	0.917552	0.999984	0.999963	FALSE	0	0.000100536	3.04141e-05	4.44818	7.00926
XLOC_001939	Sae1	49.0295	74.7677	86.53	86.6365	81.9565	84.7702	65.6509	64.7773	46.7621	71.8517	90.4855	88.4336	86.9909	91.2091	66.5137	58.1295	-0.068168	-0.0573147	0.0644134	0.0295859	0.0859044	0.105501	0.0188083	-0.155964	0.999941	0.999748	0.999928	0.99991	0.999762	0.851542	0.999984	0.964882	FALSE	0	0.000399816	0.000374627	3.4485	5.09758
XLOC_001941	Arhgap35	12.5473	11.9304	10.526	10.2292	14.4933	14.7576	15.4299	14.1506	12.3748	12.0562	9.91433	9.99916	12.2944	12.9993	13.4	12.5504	-0.0198127	0.0150077	-0.0855327	-0.0324932	-0.235618	-0.181711	-0.202089	-0.17184	0.999941	0.999748	0.999928	0.99991	0.999762	0.717674	0.999984	0.964386	FALSE	0	0.0437643	0.0410513	1.00863	1.36899
XLOC_001943	LOC679748	1.10632	0.980109	0.577812	0.693757	0.821387	0.921947	1.21459	2.26841	1.27022	0.85573	0.509209	0.494953	0.771114	0.941451	1.31575	1.66725	0.183795	-0.176502	-0.153948	-0.415922	-0.0809457	0.0272746	0.106954	-0.422413	0.999941	0.999748	0.999928	0.99991	0.999762	0.999648	0.999984	0.997748	FALSE	0	2.91696	2.73614	0.361631	0.451659
XLOC_001944	Fkrp	9.61098	8.80537	8.07889	8.25124	7.79074	7.82612	6.67058	7.78563	8.83314	8.2187	8.06637	8.45403	7.89037	8.03911	6.21863	6.60791	-0.12045	-0.0983175	-0.00221013	0.0346138	0.0181017	0.0382562	-0.0996676	-0.233363	0.999941	0.999748	0.999928	0.99991	0.999762	0.999648	0.999984	0.924822	FALSE	0	4.56704	4.45806	1.02953	1.28154
XLOC_001945	Calm3	237.476	280.652	322.919	348.472	337.792	347.933	301.044	344.424	230.358	280.93	365.505	369.704	362.409	368.981	321.968	357.399	-0.0438853	0.00142785	0.178667	0.0853041	0.101455	0.0847134	0.0969118	0.0533347	0.999941	0.999748	0.999928	0.99991	0.999762	0.97227	0.999984	0.999963	FALSE	0	8.6652	11.3204	9.21682	11.4501
XLOC_001947	Ppp5c	40.242	54.2571	63.4581	63.6015	62.0001	59.126	41.3	45.1291	40.8712	51.9204	65.0364	64.658	61.9059	59.858	41.7673	40.1621	0.0223275	-0.063391	0.035388	0.0237311	-0.00219009	0.0177216	0.0161931	-0.167829	0.999941	0.999748	0.999928	0.99991	0.999762	0.999648	0.999984	0.96568	FALSE	0	0.85279	1.1157	4.70126	4.14175
XLOC_001952	Ccdc61	11.1298	9.99125	10.5407	12.1466	10.9307	11.3295	10.8817	12.9588	10.8149	9.95561	11.9527	12.5433	11.3349	12.1126	11.807	11.1327	-0.0410333	-0.00510429	0.179763	0.0459918	0.0519194	0.0956081	0.116709	-0.217318	0.999941	0.999748	0.999928	0.99991	0.999762	0.980495	0.999984	0.99088	FALSE	0	1.63641	0.901602	0.0209377	0.016934
XLOC_001953	Foxa3	11.8487	6.77439	8.51397	8.33739	5.13924	6.4984	14.6925	15.4906	12.5293	6.18489	9.33762	8.58673	5.12265	6.11578	15.7114	19.6525	0.079921	-0.129344	0.131745	0.0420164	-0.00457553	-0.0861808	0.0960992	0.341359	0.999941	0.999748	0.999928	0.99991	0.999762	0.983664	0.999984	0.693699	FALSE	0	8.82851	4.86429	0.211373	0.170955
XLOC_001954	Qpctl	5.51649	5.96815	7.80292	9.36501	10.2112	10.0996	9.35562	9.39845	5.8479	5.35509	8.45482	9.8453	10.5369	12.077	8.3166	8.60665	0.0827116	-0.153654	0.114352	0.0714109	0.0448655	0.255646	-0.167935	-0.125574	0.999941	0.999748	0.999928	0.99991	0.999762	0.668668	0.999984	0.997748	FALSE	0	0.771556	0.428172	2.93977	2.37764
XLOC_001956	Vasp	71.5653	61.5135	51.0973	49.4839	38.9134	40.3715	54.7748	54.8886	66.2594	58.4949	53.094	48.7111	43.0494	43.0084	53.4181	54.3191	-0.110974	-0.0724714	0.0551958	-0.0226625	0.145371	0.0910627	-0.0361169	-0.0150195	0.999941	0.999748	0.999928	0.99991	0.999762	0.93357	0.999984	0.999963	FALSE	0	1.83395	1.05044	7.49009	6.27847
XLOC_001957	Ppm1n	3.8229	3.45729	5.38541	6.50982	4.79434	4.91055	8.59421	9.78694	4.81689	3.58324	6.09499	6.45785	4.39625	4.85384	7.82636	8.4146	0.325826	0.0501968	0.175502	-0.0113881	-0.122392	-0.0164217	-0.133396	-0.215585	0.999941	0.999748	0.999928	0.99991	0.999762	0.999648	0.999984	0.96568	FALSE	0	2.12602	1.21806	6.54186	5.56223
XLOC_001958	LOC100360880	2.64331	0.367121	0.215408	0.153571	0.157698	0.14759	0.446106	0.219873	2.97827	0.236227	0.21958	0.178463	0.0804928	0.161633	0.471352	0.301502	0.166202	-0.474361	0.0189579	0.135096	-0.51374	0.0795915	0.0651988	0.327908	0.999941	1	1	1	1	1	0.999984	1	FALSE	0	3.74469	2.14657	4.24624	3.96489
XLOC_001959	Cd3eap	25.6354	23.2353	19.1852	19.3197	17.8078	15.9529	13.9879	17.4996	24.304	21.3468	19.2858	17.5705	17.7644	16.2573	12.0373	15.3458	-0.0766366	-0.121752	0.00750616	-0.136178	-0.00350065	0.0271007	-0.215009	-0.188328	0.999941	0.999748	0.999928	0.99991	0.999762	0.999648	0.999984	0.973197	FALSE	0	10.4916	6.01541	3.59626	4.45543
XLOC_001960	Klc3	40.8959	33.1655	29.4078	28.1903	20.8552	15.5744	19.1509	39.2086	32.144	34.8666	28.5273	29.2025	22.9412	17.7875	25.1047	33.1574	-0.346449	0.0719508	-0.0437048	0.0507163	0.136908	0.190542	0.388767	-0.24117	0.999941	0.999748	0.999928	0.99991	0.999762	0.999648	0.999984	0.999963	FALSE	0	10.9446	5.8346	5.08025	6.98529
XLOC_001961	Mark4	13.6581	14.5935	12.9296	11.9182	12.0131	12.8527	17.1528	24.5014	14.1675	13.0274	12.8828	11.4985	11.3524	12.882	16.3125	20.7937	0.0524513	-0.162597	-0.00519123	-0.0512826	-0.0809182	0.0032598	-0.0720355	-0.235672	0.999941	0.999748	0.999928	0.99991	0.999762	0.999648	0.999984	0.986426	FALSE	0	11.7853	6.00314	4.94926	7.04705
XLOC_001962	Bloc1s3	5.22883	4.42164	5.36138	6.8035	5.0645	6.08354	6.50283	9.0947	5.8737	4.85626	5.50111	6.54117	5.71731	5.8707	6.93559	7.78682	0.164806	0.132406	0.0364472	-0.0558905	0.171724	-0.0505329	0.0915869	-0.221359	0.999941	0.999748	0.999928	0.99991	0.999762	0.999648	0.999984	0.999963	FALSE	0	6.47663	3.58385	3.06314	4.30685
XLOC_001963	Lrrc68	26.6167	27.0775	24.7985	24.2461	22.6634	24.0789	28.0604	42.9833	26.6845	26.5511	25.357	23.73	24.8017	25.9478	27.8817	36.0094	0.00365655	-0.0282177	0.0320036	-0.0309117	0.129528	0.107413	-0.00918421	-0.254754	0.999941	0.999748	0.999928	0.99991	0.999762	0.95401	0.999984	0.973197	FALSE	0	6.73644	3.93707	3.43844	4.79886
XLOC_001965	D4AE15_RAT	5.50459	2.54521	1.56136	1.2669	0.555736	0.723611	2.45118	1.71688	6.24686	1.68043	1.65481	1.25651	0.974001	0.956798	2.25736	2.13922	0.179434	-0.571157	0.0789501	-0.011008	0.711808	0.359665	-0.113993	0.301533	0.999941	0.999748	0.999928	0.99991	0.999762	0.980495	0.999984	0.997748	FALSE	0	12.4743	7.72965	6.89642	9.55569
XLOC_001966	Clptm1	102.699	115.65	116.297	115.305	119.158	111.527	106.575	125.644	100.195	106.591	118.961	114.887	123.076	118.806	115.414	125.885	-0.0355765	-0.117574	0.032647	-0.00523497	0.0466351	0.0911355	0.114846	0.00276241	0.999941	0.999748	0.999928	0.99991	0.999762	0.897538	0.999984	0.999963	FALSE	0	24.2311	15.1811	13.5967	18.8154
XLOC_001967	Apoc4	174.048	171.029	186.207	207.743	150.708	154.967	208.641	303.681	168.938	151.553	211.994	220.777	169.046	185.836	231.787	304.815	-0.0429663	-0.17431	0.187022	0.087749	0.165556	0.261914	0.151708	0.00537548	0.999941	0.999748	0.999928	0.99991	0.999762	0.265453	0.999984	0.999963	FALSE	0	35.0217	21.9839	19.7026	27.2588
XLOC_001968	Apoc1	147.354	118.317	72.7358	73.9766	59.6107	54.1533	110.269	201.826	137.925	114.559	92.0281	91.8512	65.4204	75.8958	169.592	255.709	-0.0953354	-0.0465266	0.338994	0.311851	0.133955	0.486209	0.620584	0.34124	0.999941	0.999748	0.999928	0.99991	0.999762	0.0769169	0.791721	0.592388	FALSE	0	34.2572	20.5626	23.4942	31.3145
XLOC_001969	Apoe	2415.7	2521.3	2073.84	2093.56	1909.76	1910.08	2087.46	2690.63	2409.61	2308.53	2271.45	2251.97	2244.63	2243.4	3080.06	3288.38	-0.00364149	-0.127188	0.131303	0.105224	0.233075	0.232043	0.561188	0.289423	0.999941	0.999748	0.999928	0.99991	0.999762	0.213775	0.258193	0.847633	FALSE	0	34.4858	20.0959	25.8653	33.4365
XLOC_001970	Tomm40	67.8056	97.9565	101.45	97.2279	91.197	93.1379	72.1973	88.6439	66.1859	87.9377	100.062	90.7222	94.1544	95.6069	69.6481	76.7302	-0.0348285	-0.155492	-0.019855	-0.0998084	0.0459925	0.0377064	-0.0517879	-0.207974	0.999941	0.999748	0.999928	0.99991	0.999762	0.991814	0.999984	0.901134	FALSE	0	32.22	17.3312	20.8399	26.6119
XLOC_001971	Pvrl2	21.6399	22.4303	20.1709	18.6691	18.7421	20.5658	30.2047	42.4869	23.8665	21.8246	20.5108	18.9441	19.208	21.9532	29.8567	40.319	0.140674	-0.039316	0.0239904	0.0209846	0.035239	0.0937428	-0.0166629	-0.0753761	0.999941	0.999748	0.999928	0.99991	0.999762	0.972901	0.999984	0.997748	FALSE	0	26.8591	11.5731	11.5326	14.1434
XLOC_001973	Cblc	3.85091	3.86216	4.04168	4.28795	3.4233	3.83962	4.1264	5.12686	3.27127	3.00506	3.45757	3.63516	3.36223	3.58219	4.74515	5.51126	-0.228893	-0.351666	-0.219324	-0.232377	-0.0252258	-0.0974924	0.197112	0.10238	0.999941	0.999748	0.999928	0.99991	0.999762	0.997328	0.999984	0.999963	FALSE	0	22.5421	9.20416	10.2115	11.1616
XLOC_001974	Bcl3	8.74123	3.57669	4.62123	4.88557	2.9425	2.98671	6.42409	6.94042	9.3465	3.72884	4.91576	5.06509	3.24626	3.9503	7.74964	7.09491	0.0955328	0.0584998	0.0873056	0.051035	0.137292	0.391959	0.26685	0.0313151	0.999941	0.999748	0.999928	0.99991	0.999762	0.842249	0.999984	0.999963	FALSE	0	18.9983	7.09946	14.0474	14.5208
XLOC_001977	PVR	40.1612	26.8702	23.2336	18.5166	13.4607	13.2679	10.2496	9.49851	36.6874	25.1529	20.4977	16.6526	14.5884	13.7594	9.19443	9.19713	-0.130178	-0.0949171	-0.179926	-0.152205	0.115246	0.052092	-0.155137	-0.046025	0.999941	0.999748	0.999928	0.99991	0.999762	0.983664	0.999984	0.999963	FALSE	0	9.39906	2.66603	4.50918	4.55967
XLOC_001978	LOC100363841	36.497	36.685	44.023	35.8405	22.7586	20.4425	19.4762	21.9565	33.059	32.1914	37.6693	34.1787	21.0388	22.392	20.9415	22.2353	-0.142325	-0.187968	-0.224317	-0.0682981	-0.112844	0.1308	0.104137	0.0181218	0.999941	0.999748	0.999928	0.99991	0.999762	0.973468	0.999984	0.999963	FALSE	0	5.17061	1.46501	2.47103	2.4987
XLOC_001979	Zfp111	7.15822	5.31104	6.41794	7.11366	6.50008	5.82918	5.86071	6.31067	7.55352	5.32633	6.54123	7.64036	6.9976	6.12985	6.28375	5.80865	0.0765076	0.00407088	0.0270344	0.101669	0.104848	0.0713648	0.09892	-0.117647	0.999941	0.999748	0.999928	0.99991	0.999762	0.994379	0.999984	0.997748	FALSE	0	1.01305	0.218853	0.0839575	0.0848977
XLOC_001982	Zfp61	19.6978	18.578	18.5171	20.67	19.516	20.0222	22.9087	23.8059	19.6858	16.7122	18.968	21.3035	20.0287	20.4612	24.7904	23.8363	-0.000874723	-0.151831	0.0345252	0.0433455	0.0372231	0.0311364	0.11341	0.00183344	0.999941	0.999748	0.999928	0.99991	0.999762	0.999648	0.999984	0.999963	FALSE	0	4.58871	0.929157	0.0154469	0.0156199
XLOC_001983	Zfp94	3.09825	2.24133	2.54357	2.6823	2.55846	2.40923	3.7442	3.376	3.23297	1.98982	2.3949	2.83976	2.08199	1.85223	3.71855	3.54232	0.0595256	-0.16395	-0.0835055	0.0794204	-0.284946	-0.362122	-0.00965848	0.0674296	0.999941	0.999748	0.999928	0.99991	0.999762	0.782046	0.999984	0.999963	FALSE	0	7.04581	1.42435	0.0100193	0.0101315
XLOC_001986	RGD1565787	2.60723	2.59675	2.99506	3.68192	2.83104	2.55361	2.90226	4.01851	2.85213	1.97883	3.37858	3.26408	2.78185	2.92986	2.87426	3.62867	0.124939	-0.37545	0.168531	-0.168907	-0.0244174	0.191295	-0.0135182	-0.143461	0.999941	0.999748	0.999928	0.99991	0.999762	0.980852	0.999984	0.999963	FALSE	0	11.8107	6.76578	2.58433e-05	2.62695e-05
XLOC_001995	Rabac1	79.1869	68.0912	54.2955	56.1442	53.9239	52.7597	85.5814	141.513	85.0783	64.8574	60.0175	57.912	51.3928	52.6237	82.8395	127.785	0.103403	-0.0700917	0.144298	0.044647	-0.0692271	-0.00371662	-0.0469227	-0.147107	0.999941	0.999748	0.999928	0.99991	0.999762	0.999648	0.999984	0.990147	FALSE	0	3.12132	1.68267	0.00125096	0.0022294
XLOC_001997	Grik5	4.87828	4.48307	2.99053	2.7312	2.80175	3.0521	7.37566	11.8916	5.14088	4.08379	2.88611	2.87376	2.99689	2.84382	6.6648	12.3876	0.0741617	-0.131504	-0.049587	0.0708746	0.0938969	-0.0986238	-0.144154	0.0584721	0.999941	0.999748	0.999928	0.99991	0.999762	0.988706	0.999984	0.999963	FALSE	0	1.41366	0.669016	0.0111336	0.0198419
XLOC_001999	Gsk3a	89.75	110.224	105.562	102.418	92.9508	87.7418	108.633	120.977	90.3427	91.0388	113.043	105.036	95.3832	90.8572	102.748	108.1	0.00948556	-0.275609	0.0986907	0.0363795	0.0372284	0.0502802	-0.0802761	-0.162224	0.999941	0.999748	0.999928	0.99991	0.999762	0.98829	0.999984	0.969909	FALSE	0	14.4468	6.52547	0.14915	0.265808
XLOC_002000	Erf	23.3711	38.831	25.9328	21.9067	25.8756	27.0704	31.6227	31.3241	22.2438	40.7192	24.923	21.2223	25.3492	24.8072	26.8829	28.2701	-0.0710109	0.0683285	-0.0570757	-0.0455798	-0.0295368	-0.125473	-0.23347	-0.1475	0.999941	0.999748	0.999928	0.99991	0.999762	0.801643	0.999984	0.970571	FALSE	0	13.6092	6.9671	0.193448	0.344755
XLOC_002001	Pafah1b3	17.4157	18.4269	20.96	23.5907	18.76	17.5773	24.7712	36.1827	16.6495	14.6701	22.0583	23.6743	18.4772	17.8061	24.2876	29.025	-0.0645306	-0.326942	0.0733418	0.00508204	-0.0217966	0.0185532	-0.0283283	-0.317024	0.999941	0.999748	0.999928	0.99991	0.999762	0.999648	0.999984	0.774036	FALSE	0	12.1575	11.0009	0.481012	0.857238
XLOC_002003	Lipe	2.61797	4.2577	3.27087	3.21074	3.99128	3.59175	2.47085	2.61277	2.14876	4.49098	3.51952	3.39614	4.43596	4.27587	2.65527	2.5159	-0.2734	0.0752353	0.102677	0.0786092	0.148856	0.245265	0.0999483	-0.0524593	0.999941	0.999748	0.999928	0.99991	0.999762	0.855893	0.999984	0.999963	FALSE	0	6.22573	3.00592	4.12677	7.35456
XLOC_002005	-	0.416527	0.61741	0.642776	0.48975	0.418575	0.532923	0.723622	1.0314	0.541256	0.606169	0.481547	0.519948	0.489117	0.563617	0.953234	1.02748	0.312057	-0.0227844	-0.353031	0.0720437	0.184002	0.0683208	0.354772	-0.00500723	0.999941	0.999748	0.999928	0.99991	0.999762	0.999648	0.999984	0.999963	FALSE	0	11.4237	4.50484	10.7213	19.1071
XLOC_002006	Ceacam1	19.6406	20.2652	21.2802	22.9492	23.082	24.9701	24.0914	18.4477	21.4333	20.6187	22.6456	25.3724	27.0343	30.3722	36.1624	25.7012	0.125404	0.0248275	0.0893121	0.144218	0.227113	0.281526	0.58398	0.476198	0.999941	0.999748	0.999928	0.99991	0.999762	0.351558	0.8689	0.148945	FALSE	0	14.8665	6.09016	7.17526	12.927
XLOC_002008	Bckdha	17.089	11.6307	10.2647	11.8286	14.1836	18.0229	30.8855	40.7573	17.0994	10.8546	10.9311	12.2701	12.6414	16.0854	28.2214	33.6756	0.000872622	-0.0987523	0.0898983	0.0524324	-0.164836	-0.163121	-0.129701	-0.274612	0.999941	0.999748	0.999928	0.99991	0.999762	0.808003	0.999984	0.774036	FALSE	0	3.21671	1.33543	0.832356	1.49936
XLOC_002009	LOC100359879	0.537687	0.889181	0.580541	0.590968	0.486973	0.404177	1.10332	0.859952	0.524962	1.13998	0.434738	0.44962	0.438321	0.512723	0.941514	0.780929	-0.02908	0.32601	-0.34785	-0.330184	-0.124827	0.281305	-0.208338	-0.123937	0.999941	0.999748	0.999928	0.99991	0.999762	0.968968	0.999984	0.999963	FALSE	0	2.31141	0.959491	0.5982	1.07741
XLOC_002010	Ccdc97	15.3439	22.8236	21.1352	19.8376	19.3004	19.1979	19.8046	22.4828	15.1655	20.9858	21.0923	20.2706	19.7878	19.7151	20.3448	20.3472	-0.0167623	-0.120562	-0.00291752	0.0309967	0.0357973	0.0381564	0.0386321	-0.143321	0.999941	0.999748	0.999928	0.99991	0.999762	0.996407	0.999984	0.98641	FALSE	0	1.00126	0.415228	0.259511	0.466822
XLOC_002011	Hnrnpul1	65.39	72.3265	75.2612	75.5754	84.5225	86.4258	71.216	65.4245	64.8285	73.0051	73.509	72.7374	77.7751	77.9471	66.7668	65.7358	-0.0124228	0.0134544	-0.0339398	-0.055145	-0.119879	-0.148785	-0.0929357	0.00683786	0.999941	0.999748	0.999928	0.99991	0.999762	0.63162	0.999984	0.999963	FALSE	0	0.495638	0.204775	0.129186	0.231288
XLOC_002015	D3ZGC6_RAT	268.924	164.825	276.541	288.733	222.299	239.555	183.77	209.8	234.886	243.389	238.958	269.186	227.124	290.359	297.718	307.804	-0.19516	0.562046	-0.210654	-0.101096	0.0309649	0.277375	0.695745	0.552778	0.999941	0.999748	0.999928	0.99991	0.999762	0.878499	0.999984	0.673666	FALSE	0	1.29325	0.313418	0.545087	0.662115
XLOC_002019	Sdccag1	4.20653	4.392	4.69879	4.85554	5.22314	5.68565	5.61622	3.69802	3.94342	4.60503	4.52521	4.92678	5.3245	5.14002	7.04959	4.45004	-0.0909498	0.066846	-0.0531518	0.0205923	0.0272127	-0.142907	0.322799	0.260632	0.999941	0.999748	0.999928	0.99991	0.999762	0.897538	0.999984	0.902033	FALSE	0	2.43292	0.993966	2.49809	3.34628
XLOC_002020	Egln2	33.0107	38.4107	38.2753	35.4347	31.7148	32.7688	29.7567	38.0539	30.3076	35.4218	38.5769	36.6496	34.7418	36.0356	31.4804	34.2614	-0.122866	-0.116555	0.0112941	0.0485	0.131121	0.136702	0.0809747	-0.151042	0.999941	0.999748	0.999928	0.99991	0.999762	0.910916	0.999984	0.993195	FALSE	0	5.10886	2.44029	1.42144	2.86753
XLOC_002021	Rab4b	17.6778	20.95	24.0755	24.9915	24.2307	25.0692	16.0209	21.848	18.1813	21.0274	26.8143	29.6221	28.4477	29.1839	16.7062	16.7383	0.0402919	0.005295	0.154827	0.244337	0.230597	0.218448	0.0600613	-0.382343	0.999941	0.999748	0.999928	0.99991	0.999762	0.749209	0.999984	0.806178	FALSE	0	6.55885	3.14134	1.11166	2.22652
XLOC_002022	Mia	1.20387	1.80347	1.1061	0.617629	0.683629	0.694985	1.75278	2.33675	1.24449	1.35498	0.820202	0.397614	1.01098	0.641443	1.12655	2.47323	0.044259	-0.387633	-0.390327	-0.528211	0.50359	-0.100592	-0.595086	0.0786222	0.999941	0.999748	0.999928	0.99991	0.999762	0.999648	0.999984	0.999963	FALSE	0	6.89693	3.30455	1.06021	2.11946
XLOC_002023	Snrpa	59.8004	84.725	82.4432	77.8473	83.7453	86.9586	56.6608	65.8054	58.4243	76.2589	83.4482	72.3078	88.1504	90.204	57.955	55.431	-0.0335299	-0.151693	0.0174594	-0.106354	0.0738729	0.0528031	0.0325254	-0.247103	0.999941	0.999748	0.999928	0.99991	0.999762	0.980495	0.999984	0.926643	FALSE	0	9.62693	4.62075	0.78959	1.55031
XLOC_002024	Itpkc	5.4119	5.16337	4.34496	4.40941	4.1438	4.21817	4.93706	6.91919	5.43705	5.2174	4.91054	4.19568	4.51782	4.10894	5.14132	6.57007	0.00656784	0.0147342	0.172796	-0.0700522	0.121855	-0.0369631	0.0573483	-0.0736027	0.999941	0.999748	0.999928	0.99991	0.999762	0.999648	0.999984	0.997748	FALSE	0	10.2444	4.2398	0.517024	0.939885
XLOC_002025	Ltbp4	4.72552	5.95242	6.74713	7.4713	5.76621	6.27843	5.16145	4.63036	4.44201	5.8198	7.22218	7.92495	7.01029	7.37835	6.7639	5.50187	-0.0873535	-0.0319637	0.0967738	0.0839514	0.27748	0.229519	0.383568	0.243959	0.999941	0.999748	0.999928	0.99991	0.999762	0.872957	0.999984	0.990885	FALSE	0	2.89763	1.06258	1.37697	1.74636
XLOC_002026	Shkbp1	21.1995	22.9557	22.7315	23.3001	21.5527	22.3574	16.9538	19.9267	21.0048	23.4681	23.8893	24.0657	25.3276	25.2946	20.0611	17.7568	-0.0132484	0.031712	0.0713654	0.0464461	0.231848	0.177331	0.241481	-0.165451	0.999941	0.999748	0.999928	0.99991	0.999762	0.829891	0.999984	0.993195	FALSE	0	3.27408	1.16331	1.94669	2.44605
XLOC_002028	Pld3	25.9219	26.038	25.8148	28.1989	26.9229	24.8476	34.5753	39.9065	25.3372	23.9944	28.018	29.2688	29.3927	29.1586	38.3937	40.6311	-0.0327864	-0.117451	0.117718	0.0535383	0.126175	0.22996	0.150714	0.0258964	0.999941	0.999748	0.999928	0.99991	0.999762	0.366727	0.999984	0.999963	FALSE	0	12.4943	9.37839	3.96465	4.49828
XLOC_002029	Map3k10	9.75178	12.6495	11.1498	10.1402	9.24019	9.09489	11.3132	13.5462	9.77071	12.306	11.0832	9.83081	9.86311	10.1315	12.0274	12.6748	0.00276945	-0.0394026	-0.00856629	-0.0442606	0.0931443	0.154113	0.0875669	-0.0951986	0.999941	0.999748	0.999928	0.99991	0.999762	0.928767	0.999984	0.997748	FALSE	0	8.57701	4.60554	0.325616	0.377629
XLOC_002030	LOC100360593	5.26886	3.97241	3.95677	4.19073	4.38876	4.16631	3.0807	1.78366	5.20814	4.26718	3.57371	4.31636	4.11623	4.55605	3.65727	2.26252	-0.0164094	0.100819	-0.143094	0.0416347	-0.0903634	0.126118	0.24034	0.326788	0.999941	0.999748	0.999928	0.99991	0.999762	0.974826	0.999984	0.969909	FALSE	0	7.94286	4.59586	7.51236	9.71954
XLOC_002031	Zfp780b	7.4571	5.56881	6.16922	6.66012	9.7985	10.4765	8.4089	4.13378	7.78336	6.46946	6.07822	6.85795	9.1016	9.08977	8.50656	5.65032	0.0609779	0.212729	-0.0210947	0.0416135	-0.105325	-0.202762	0.0164641	0.441696	0.999941	0.999748	0.999928	0.99991	0.999762	0.519236	0.999984	0.308626	FALSE	0	11.7291	8.57397	20.2569	26.2727
XLOC_002032	Psmc4	117.067	147.024	153.343	148.688	135.351	130.135	102.194	123.809	115.912	139.414	157.99	147.079	145.502	143.716	111.752	111.747	-0.0142923	-0.0766227	0.0430433	-0.0156863	0.104259	0.143107	0.12887	-0.147754	0.999941	0.999748	0.999928	0.99991	0.999762	0.684544	0.999984	0.969909	FALSE	0	7.94212	3.36238	5.69161	10.8536
XLOC_002035	D3ZJX5_RAT	67.1905	74.1043	72.8973	82.3899	75.3288	73.2811	60.0843	75.9673	66.8737	75.9312	78.0967	76.6158	81.9986	80.4963	59.4455	75.1249	-0.00680817	0.0350888	0.0992646	-0.104694	0.122242	0.135305	-0.0153947	-0.0160661	0.999941	0.999748	0.999928	0.99991	0.999762	0.93357	0.999984	0.999963	FALSE	0	0.922827	0.671336	1.51408	1.50534
XLOC_002036	Supt5h	57.3649	66.1112	63.446	64.4528	61.5223	65.5149	84.0821	91.8594	54.7706	61.0545	61.6799	62.2574	63.639	65.101	86.4394	86.4608	-0.0666477	-0.114617	-0.0406638	-0.0499189	0.0487239	-0.00912937	0.0398436	-0.0872832	0.999941	0.999748	0.999928	0.99991	0.999762	0.999648	0.999984	0.997748	FALSE	0	0.475183	0.345533	2.87821	2.80166
XLOC_002037	Plekhg2	3.48385	3.68973	4.48712	4.52859	2.34088	2.47584	4.88258	4.90388	2.86542	3.49191	5.00346	4.39714	2.90322	2.64719	4.6666	4.51078	-0.273274	-0.0773439	0.153887	-0.041565	0.299109	0.0929137	-0.0639324	-0.118036	0.999941	0.999748	0.999928	0.99991	0.999762	0.983664	0.999984	0.997748	FALSE	0	0.18143	0.131461	7.55002	7.29931
XLOC_002038	Zfp36	3.62982	4.84908	4.27186	4.27476	3.3003	3.54456	5.44712	4.70056	3.63977	4.66822	4.53959	4.18673	3.19446	4.0843	5.46505	5.41671	0.00384354	-0.0537096	0.0857501	-0.0293263	-0.04562	0.199242	0.00465571	0.200605	0.999941	0.999748	0.999928	0.99991	0.999762	0.918518	0.999984	0.99088	FALSE	0	0.159709	0.115582	7.69165	7.43949
XLOC_002039	Med29	20.9919	24.2043	27.6569	26.9659	23.6807	23.589	19.272	29.3238	21.1421	24.608	29.0715	28.4336	26.2763	27.596	20.1467	24.4893	0.0102373	0.0237667	0.0717131	0.0761854	0.149451	0.22546	0.0637139	-0.258953	0.999941	0.999748	0.999928	0.99991	0.999762	0.558209	0.999984	0.868514	FALSE	0	0.127113	0.0916997	6.10172	5.92152
XLOC_002040	Samd4b	14.3973	14.5878	12.4587	11.5797	12.4699	13.3913	16.9853	16.1771	15.5809	13.6014	11.7974	10.839	12.699	12.8861	14.7983	16.3519	0.113224	-0.100295	-0.0780408	-0.0945224	0.0260579	-0.0550611	-0.197608	0.0154105	0.999941	0.999748	0.999928	0.99991	0.999762	0.980495	0.999984	0.999963	FALSE	0	0.0719909	0.0509212	3.38603	3.355
XLOC_002043	Pak4	17.9636	24.7041	25.7001	24.698	24.009	25.5629	21.9191	23.5411	16.7505	23.7889	25.4815	25.1488	26.1944	27.93	21.5639	21.2657	-0.100294	-0.0542382	-0.0122758	0.0259911	0.125184	0.127288	-0.0234625	-0.146001	0.999941	0.999748	0.999928	0.99991	0.999762	0.813242	0.999984	0.984626	FALSE	0	0.172767	0.0741173	4.76419	8.02159
XLOC_002044	Mrps12	56.5599	75.58	87.312	94.5983	89.8887	95.769	60.74	77.5331	52.6011	74.6046	90.301	101.6	99.3122	107.344	62.236	62.6071	-0.104495	-0.018715	0.0485074	0.102909	0.143679	0.164449	0.0350454	-0.308043	0.999941	0.999748	0.999928	0.99991	0.999762	0.832341	0.999984	0.683003	FALSE	0	2.69906	1.14897	3.70962	4.08759
XLOC_002045	Nfkbib	14.1972	16.0626	16.227	14.8796	12.8023	12.2043	15.5279	15.7328	14.0056	14.306	16.2657	14.1671	12.4199	12.7977	14.9307	15.0292	-0.0194646	-0.165989	0.00341558	-0.070307	-0.0434052	0.0679512	-0.0562117	-0.0655807	0.999941	0.999748	0.999928	0.99991	0.999762	0.999648	0.999984	0.999963	FALSE	0	4.777	2.0335	6.21885	6.64019
XLOC_002046	Actn4	149.242	151.6	167.651	154.17	126.899	118.65	96.2496	95.9678	147.515	140.636	153.426	143.266	128.685	119.11	99.1635	99.6865	-0.0167806	-0.10823	-0.127838	-0.105755	0.0201474	0.00557775	0.0429846	0.0547917	0.999941	0.999748	0.999928	0.99991	0.999762	0.999648	0.999984	0.999963	FALSE	0	21.8989	7.3257	0.528244	0.565145
XLOC_002047	Eif3k	109.049	104	97.5055	100.671	97.4089	92.1063	119.162	184.882	103.905	97.7811	106.016	99.4117	95.2419	96.6706	111.122	152.252	-0.069646	-0.0888678	0.120608	-0.0181425	-0.0324235	0.0697035	-0.100692	-0.279976	0.999941	0.999748	0.999928	0.99991	0.999762	0.980495	0.999984	0.819808	FALSE	0	14.7706	4.94274	0.368123	0.402042
XLOC_002049	RGD1303117	8.53873	13.3813	13.2782	15.02	12.0068	10.7151	16.8353	16.3428	9.41639	11.9969	13.847	15.4965	12.623	11.416	18.6261	14.5863	0.139595	-0.156322	0.0600708	0.0447642	0.0716213	0.0905927	0.145017	-0.162985	0.999941	0.999748	0.999928	0.99991	0.999762	0.990738	0.999984	0.997748	FALSE	0	2.99439	1.15127	1.15373	1.98431
XLOC_002050	Spred3	2.38986	1.66043	1.83209	1.5994	1.7897	2.00826	4.13926	4.45138	2.50991	1.64119	1.81341	1.94864	1.74107	1.93818	4.14581	4.64733	0.0679354	-0.0158542	-0.0140163	0.269641	-0.0376127	-0.0487713	0.00222736	0.0608123	0.999941	0.999748	0.999928	0.99991	0.999762	0.999648	0.999984	0.999963	FALSE	0	3.71791	1.43709	1.48776	2.56121
XLOC_002051	Psmd8	89.1555	90.212	96.7308	101.666	90.1062	94.9708	91.2053	97.7055	89.6271	85.8168	102.071	101.66	91.17	100.857	94.401	89.8101	0.00760271	-0.0719774	0.0774478	-8.50621e-05	0.0169141	0.0866667	0.049631	-0.121432	0.999941	0.999748	0.999928	0.99991	0.999762	0.930911	0.999984	0.993195	FALSE	0	4.71758	1.82982	1.93352	3.3305
XLOC_002052	Catsperg1	3.2811	2.66197	1.71025	1.85003	1.17898	1.04202	1.77972	3.78351	3.41557	2.6154	1.55229	1.49026	1.34127	1.21532	1.86836	3.86618	0.0562659	-0.0245329	-0.131722	-0.294234	0.172347	0.203826	0.0664763	0.030389	0.999941	0.999748	0.999928	0.99991	0.999762	0.983142	0.999984	0.999963	FALSE	0	8.16963	3.21877	4.1449	7.14427
XLOC_002054	Spint2	156.517	150.436	153.112	159.39	128.72	137.312	164.865	193.172	159.428	149.656	160.111	161.257	137.708	145.252	181.464	198.301	0.0265688	-0.00749474	0.0644439	0.0167902	0.097303	0.0810429	0.138318	0.0377867	0.999941	0.999748	0.999928	0.99991	0.999762	0.944957	0.999984	0.999963	FALSE	0	5.01933	2.61965	6.16788	11.272
XLOC_002055	Sipa1l3	10.3758	10.3527	10.4381	10.0747	8.57888	9.29045	9.55343	9.80283	10.1865	10.2857	9.80852	9.3176	8.83273	9.15346	8.98125	9.46226	-0.0263082	-0.00927719	-0.0888733	-0.111555	0.0415923	-0.0212014	-0.0881508	-0.0504892	0.999941	0.999748	0.999928	0.99991	0.999762	0.999648	0.999984	0.999963	FALSE	0	0.482559	0.284195	0.251446	0.459529
XLOC_002056	D3ZLM0_RAT	2.84966	1.84148	2.09038	2.29552	2.34403	2.58176	2.37834	1.5797	2.62199	1.83285	2.10054	2.19306	2.02114	2.16717	2.17661	1.99836	-0.115887	-0.00642716	0.00667642	-0.0630648	-0.204422	-0.242288	-0.122487	0.321059	0.999941	0.999748	0.999928	0.99991	0.999762	0.855893	0.999984	0.962448	FALSE	0	5.62318	4.30055	0.000612045	0.0010964
XLOC_002057	LOC100366140	1.85258	1.56171	1.81622	1.78267	1.82605	1.65169	2.13949	1.65478	2.04923	1.49643	1.92473	1.97014	1.8842	1.81713	2.19301	1.85493	0.138438	-0.0578193	0.0794663	0.136948	0.0429123	0.130201	0.0340724	0.155827	0.999941	0.999748	0.999928	0.99991	0.999762	0.950237	0.999984	0.993195	FALSE	0	12.2064	9.33569	0.000318116	0.000533333
XLOC_002058	F1LYQ1_RAT	1.32669	1.12088	1.20775	0.850153	1.01862	0.966116	0.8913	0.813609	1.04371	1.2846	1.13708	0.971814	1.02808	0.868127	1.13899	0.922251	-0.318951	0.181548	-0.080148	0.173823	0.0121494	-0.139096	0.321771	0.162101	0.999941	0.999748	0.999928	0.99991	0.999762	0.982131	0.999984	0.997748	FALSE	0	13.5374	10.3533	0.000295955	0.000487475
XLOC_002059	Zfp74	3.29659	1.9426	1.82689	2.01674	2.07967	1.81642	1.67668	1.74864	3.612	2.11385	1.79459	2.26123	2.14127	1.68583	1.69537	1.91945	0.12811	0.116151	-0.0243885	0.157695	0.0402067	-0.101819	0.0150973	0.127498	0.999941	0.999748	0.999928	0.99991	0.999762	0.992282	0.999984	0.997748	FALSE	0	5.20517	3.49001	0.000235437	0.000268961
XLOC_002060	Zfp968	2.91647	1.91138	2.0663	2.05301	1.7695	1.73161	2.02953	2.41448	3.1245	1.98166	2.10599	2.37332	1.8547	1.80777	2.22627	2.5941	0.0962142	0.0495488	0.0261932	0.200094	0.0642947	0.0587749	0.127483	0.0995433	0.999941	0.999748	0.999928	0.99991	0.999762	0.999648	0.999984	0.997978	FALSE	0	6.90388	0.982288	0.00121603	0.000962488
XLOC_002062	Zfp566	11.1263	9.34357	9.54356	9.22298	8.43783	9.07525	8.18171	5.84013	11.3042	8.37601	8.53337	7.70093	7.57139	7.55583	7.70346	7.49898	0.0226827	-0.155947	-0.159642	-0.257145	-0.154381	-0.261189	-0.0858147	0.355311	0.999941	0.999748	0.999928	0.99991	0.999762	0.735053	0.999984	0.868514	FALSE	0	4.38193	0.530138	0.00310113	0.00243109
XLOC_002064	RGD1562079	44.2039	42.3283	38.014	39.9896	30.8457	29.3778	32.7217	45.1545	41.4353	37.3845	39.9922	37.7944	31.121	32.0289	32.5268	41.3691	-0.0930957	-0.178733	0.0730006	-0.0812434	0.0127778	0.124243	-0.00859247	-0.126025	0.999941	0.999748	0.999928	0.99991	0.999762	0.922349	0.999984	0.997748	FALSE	0	0.526988	0.105686	0.0514693	0.040279
XLOC_002069	Polr2i	21.694	30.1344	31.6805	35.3558	31.8506	28.4598	21.1821	27.8621	21.2389	30.8241	35.5961	36.5001	32.896	31.5777	23.256	24.3199	-0.0304452	0.0325407	0.167625	0.0458259	0.0464481	0.149482	0.134153	-0.195415	0.999941	0.999748	0.999928	0.99991	0.999762	0.886077	0.999984	0.971355	FALSE	0	3.12045	0.797215	4.34448	3.39989
XLOC_002070	LOC100362311	1.80907	2.04527	2.36287	2.79362	3.46172	3.4812	2.96239	2.79412	1.94192	2.02933	2.69701	3.43136	3.55111	3.95167	2.8464	1.85354	0.0970563	-0.0107597	0.183545	0.287348	0.035761	0.178074	-0.0557047	-0.567034	0.999941	0.999748	0.999928	0.99991	0.999762	0.907122	0.999984	0.541968	FALSE	0	7.25477	1.51222	1.26865	0.993626
XLOC_002071	RGD1565712	6.67086	8.41109	8.93513	10.1909	9.44391	9.65233	10.9716	10.3031	6.4144	8.23981	9.47072	10.0594	10.6922	9.79491	10.8551	9.70667	-0.0557068	-0.0293294	0.0830821	-0.018554	0.177337	0.0209396	-0.0152611	-0.0851783	0.999941	0.999748	0.999928	0.99991	0.999762	0.999648	0.999984	0.997748	FALSE	0	9.88031	2.04303	0.911864	0.714755
XLOC_002072	Lin37	15.0612	16.5137	16.9727	17.6509	15.7016	15.1083	19.8888	26.7805	15.3417	16.0528	18.1225	18.6246	17.4464	16.9672	19.8397	22.2328	0.0264476	-0.0405891	0.0940297	0.0770427	0.151104	0.166367	-0.00354816	-0.267396	0.999941	0.999748	0.999928	0.99991	0.999762	0.884267	0.999984	0.882149	FALSE	0	9.18291	1.92759	0.790664	0.620092
XLOC_002073	Psenen	71.6484	68.6397	62.1224	72.9495	67.3977	73.4047	100.17	122.443	72.9097	62.5794	74.0335	84.0551	66.1628	76.5621	104.668	120.346	0.0251415	-0.133152	0.252692	0.204176	-0.0266392	0.060677	0.0633081	-0.0249016	0.999941	0.999748	0.999928	0.99991	0.999762	0.983172	0.999984	0.999963	FALSE	0	8.90954	1.88416	0.743251	0.583077
XLOC_002074	D3ZKG0_RAT	21.2283	18.4758	17.0595	16.2389	16.4273	18.3667	17.1982	18.7106	20.8655	18.7004	15.9476	15.5561	16.4594	17.678	17.0572	17.9114	-0.0247517	0.017339	-0.09665	-0.061586	0.00279934	-0.054833	-0.0118078	-0.0626355	0.999941	0.999748	0.999928	0.99991	0.999762	0.982521	0.999984	0.998504	FALSE	0	7.89521	1.7899	0.452944	0.356833
XLOC_002077	LOC688869	338.474	337.288	369.558	382.956	311.31	318.679	355.718	483.591	345.272	326.016	409.315	416.907	348.041	355.069	362.901	432.045	0.0286799	-0.0490234	0.147373	0.122516	0.160856	0.155949	0.028834	-0.16257	0.999941	0.999748	0.999928	0.99991	0.999762	0.684423	0.999984	0.959454	FALSE	0	6.99687	1.71202	0.191487	0.1556
XLOC_002079	Rbm42	50.4409	56.9985	56.0983	56.5859	52.8834	53.9529	53.5568	71.1744	52.11	53.2661	58.4148	54.7544	57.7694	59.5205	53.0968	61.8624	0.0468748	-0.0975293	0.0582751	-0.0473826	0.12726	0.141436	-0.0124216	-0.201991	0.999941	0.999748	0.999928	0.99991	0.999762	0.843403	0.999984	0.956415	FALSE	0	4.21608	1.03642	0.119902	0.103406
XLOC_002080	LOC100362495	13.6375	21.393	23.2099	22.923	24.8986	23.8449	14.8925	15.798	13.4369	20.9122	22.8078	24.3724	26.7047	27.1238	15.5875	12.8083	-0.0212221	-0.0326396	-0.0251039	0.0880798	0.100639	0.18515	0.0653745	-0.300546	0.999941	0.999748	0.999928	0.99991	0.999762	0.614406	0.999984	0.769465	FALSE	0	3.15208	0.779358	0.0938582	0.0863097
XLOC_002081	Tmem147	41.6159	47.1712	46.7149	46.7159	36.6539	38.7049	29.1463	41.075	39.0918	47.3413	51.4012	46.143	41.283	41.709	28.6023	39.0291	-0.0900455	0.00518205	0.137638	-0.0177636	0.171141	0.107575	-0.0270878	-0.0735267	0.999941	0.999748	0.999928	0.99991	0.999762	0.979792	0.999984	0.999963	FALSE	0	1.10512	0.300808	0.0587614	0.0854609
XLOC_002088	Hamp	68.4953	42.6781	31.3147	40.1702	59.1979	45.497	6.73607	21.4079	69.1123	53.201	60.6352	72.2117	111.58	103.308	21.7304	35.7587	0.0129187	0.31729	0.951093	0.844516	0.913318	1.18134	1.6751	0.737457	0.999941	0.999748	0.999928	0.99991	0.00163551	2.11507e-07	0.172757	0.882149	TRUE	2.09465	5.46216	3.27008	1.96309	3.99358
XLOC_002089	Usf2	31.0338	37.1131	36.1968	37.1035	32.9116	32.7589	38.9722	46.8768	32.9089	32.9365	37.9796	35.2667	34.436	33.0644	39.0599	43.8803	0.0843734	-0.17175	0.069176	-0.0730467	0.0651279	0.0133512	0.00323459	-0.095091	0.999941	0.999748	0.999928	0.99991	0.999762	0.999648	0.999984	0.997748	FALSE	0	7.11603	4.26333	2.56042	5.20903
XLOC_002090	Lsr	76.9841	92.8277	94.7885	83.2015	65.9237	67.3537	95.1523	86.4042	72.5043	87.3987	95.0732	80.5102	66.3937	68.9332	102.274	94.5663	-0.0863783	-0.0868471	0.00432213	-0.0473801	0.0102337	0.0333928	0.104024	0.130081	0.999941	0.999748	0.999928	0.99991	0.999762	0.996969	0.999984	0.98687	FALSE	0	9.79856	5.87338	3.52834	7.1785
XLOC_002097	Gramd1a	25.6534	35.0197	30.7962	30.3782	25.6287	26.1894	37.5093	46.793	25.9755	30.0688	29.9604	26.817	24.0448	22.7124	31.2595	37.3892	0.017932	-0.219223	-0.0395652	-0.17926	-0.0916661	-0.204663	-0.262187	-0.322898	0.999941	0.999748	0.999928	0.99991	0.999762	0.677485	0.999984	0.706274	FALSE	0	18.8378	8.69945	0.0862585	0.175031
XLOC_002098	RGD1563307	38.3858	39.7323	40.8928	40.5375	45.469	42.8338	29.1738	29.4066	37.9848	39.6191	39.3154	35.0076	41.8355	38.618	25.912	25.5246	-0.0151109	-0.00410585	-0.0566111	-0.211028	-0.119881	-0.149109	-0.170433	-0.203508	0.999941	0.999748	0.999928	0.99991	0.999762	0.843403	0.999984	0.960458	FALSE	0	6.22381	2.87421	0.030248	0.0601338
XLOC_002103	Wtip	7.59069	10.0908	7.78837	8.06202	8.96607	7.15561	9.99696	10.5018	6.91272	9.88584	8.48048	7.13509	9.98114	8.15494	10.1696	10.1962	-0.133139	-0.0293116	0.121331	-0.173915	0.15311	0.186161	0.024459	-0.0421972	0.999941	0.999748	0.999928	0.99991	0.999762	0.886077	0.999984	0.999963	FALSE	0	0.139068	0.0614871	1.85647	2.44739
XLOC_002104	Uba2	64.683	82.4624	78.7449	75.1668	80.9382	78.4252	66.2729	52.136	63.0441	79.7641	76.8648	72.3734	75.9722	75.8744	61.6343	54.1633	-0.0369673	-0.0479378	-0.0348187	-0.0545621	-0.0912328	-0.0476423	-0.104522	0.0549324	0.999941	0.999748	0.999928	0.99991	0.999762	0.980495	0.999984	0.999963	FALSE	0	0.287777	0.127018	3.98957	5.25942
XLOC_002105	Pdcd2l	7.09454	8.75966	9.23626	9.15586	8.32996	7.91032	9.36404	10.2364	7.37163	8.18656	9.82156	8.60245	7.81197	7.63716	8.69078	9.49185	0.0545206	-0.096478	0.0877222	-0.0889454	-0.0914888	-0.0500558	-0.106465	-0.107853	0.999941	0.999748	0.999928	0.99991	0.999762	0.999648	0.999984	0.999963	FALSE	0	0.427108	0.188465	5.95613	7.85192
XLOC_002106	Gpi	213.132	160.772	143.787	152.763	184.431	187.217	323.911	412.215	222.154	144.801	153.236	153.043	157.725	159.274	316.564	385.193	0.0597854	-0.150846	0.0917602	0.00264018	-0.225537	-0.233066	-0.0330899	-0.097791	0.999941	0.999748	0.999928	0.99991	0.880975	0.163463	0.999984	0.997748	FALSE	0	0.832225	0.367165	9.83422	12.9487
XLOC_002107	RGD1308428	5.707	5.93593	5.77873	5.3941	5.60444	5.68429	6.47271	3.69077	5.63999	6.10779	5.19022	5.20762	4.95368	5.68618	6.48874	4.51976	-0.0167448	0.0405037	-0.152177	-0.0498181	-0.174751	0.000471319	0.00351427	0.285327	0.999941	0.999748	0.999928	0.99991	0.999762	0.999774	0.999984	0.792801	FALSE	0	4.44096	1.95917	3.858	4.58209
XLOC_002108	Lsm14a	62.9063	70.417	76.0287	74.6681	72.6787	74.7853	64.1355	52.9279	66.0029	72.3904	72.1874	72.4668	73.0632	72.5248	63.806	55.7329	0.0692175	0.0398189	-0.0746962	-0.0431132	0.0076019	-0.0442203	-0.00741944	0.0743639	0.999941	0.999748	0.999928	0.99991	0.999762	0.982131	0.999984	0.997748	FALSE	0	11.3595	5.01132	8.83468	9.56591
XLOC_002109	Kctd15	11.3075	9.815	6.40283	6.13492	8.52442	7.10386	9.32249	14.9481	11.7284	10.6035	7.07285	6.63037	8.51987	6.2503	7.00785	12.5515	0.0522723	0.110398	0.141479	0.110315	-0.000761326	-0.181945	-0.406695	-0.250273	0.999941	0.999748	0.999928	0.99991	0.999762	0.843403	0.999984	0.891684	FALSE	0	0.0344625	0.0155208	0.0645722	0.0698479
XLOC_002111	Cebpg	34.9994	31.9535	29.6163	26.3673	24.6676	23.5447	22.5331	16.6041	36.3668	34.0933	30.1273	26.0573	22.5805	23.0479	20.8952	18.2245	0.0551372	0.0932318	0.0245976	-0.0169974	-0.127002	-0.0306355	-0.108375	0.133572	0.999941	0.999748	0.999928	0.99991	0.999762	0.998623	0.999984	0.990147	FALSE	0	2.6109	1.6778	1.68735	3.76111
XLOC_002112	Lrp3	9.19003	10.0502	6.98456	5.97859	6.63874	5.91581	6.62591	8.60559	8.41067	10.1851	6.69245	6.15062	6.41507	6.12109	8.28509	8.74563	-0.126411	0.0190477	-0.0607462	0.0402626	-0.0486982	0.0484084	0.318097	0.0230228	0.999941	0.999748	0.999928	0.99991	0.999762	0.999648	0.999984	0.999963	FALSE	0	0.0941069	0.0604744	1.0024	2.54838
XLOC_002114	Gpatch1	8.61746	6.32577	8.1117	8.81639	7.85216	7.70452	6.66917	6.65548	8.53281	6.41018	8.24249	8.85036	7.70145	7.29278	7.29014	7.20713	-0.0140776	0.0188281	0.0227971	0.00548599	-0.0276045	-0.0781929	0.126623	0.113247	0.999941	0.999748	0.999928	0.99991	0.999762	0.979792	0.999984	0.997748	FALSE	0	0.0109911	0.00706306	0.956294	2.49383
XLOC_002115	RGD1564719	4.81891	5.43336	5.62335	6.74598	5.90592	6.81604	4.013	4.6858	5.24323	5.03909	6.07158	6.8771	6.64555	7.71314	4.36401	3.92362	0.119373	-0.106643	0.10878	0.0273704	0.167551	0.175956	0.118149	-0.250266	0.999941	0.999748	0.999928	0.99991	0.999762	0.927135	0.999984	0.991379	FALSE	0	0.00179146	0.00115122	1.0213	2.55298
XLOC_002117	Nudt19	16.2221	17.392	14.4552	15.5621	14.6345	13.5295	11.5869	14.2477	17.7435	17.5345	15.3571	14.7916	15.3773	15.7704	12.0822	12.0288	0.128572	0.0117054	0.086735	-0.0727789	0.0709557	0.219606	0.0598824	-0.242383	0.999941	0.999748	0.999928	0.99991	0.999762	0.844669	0.999984	0.968444	FALSE	0	6.07583e-05	3.90442e-05	2.64304	5.07131
XLOC_002118	LOC100360318	1.42261	0.282716	0.657351	0.547281	0.456613	0.404772	0.422838	0.604092	1.60726	0.388842	0.54023	0.622334	0.498628	0.538958	0.637141	0.510738	0.165136	0.353094	-0.242372	0.158274	0.104985	0.340089	0.495577	-0.20521	0.999941	1	0.999928	0.99991	0.999762	0.972773	0.999984	0.997748	FALSE	0	5.89084e-05	3.78554e-05	2.70703	5.18219
XLOC_002120	Pdcd5	107.677	125.814	142.085	157.058	136.239	138.377	128.623	175.017	102.281	116.392	153.469	159.393	141.901	148.881	126.388	153.919	-0.0741013	-0.112208	0.111118	0.0212774	0.0587028	0.105482	-0.0252693	-0.185211	0.999941	0.999748	0.999928	0.99991	0.999762	0.89556	0.999984	0.926776	FALSE	0	7.18477e-06	4.61704e-06	1.58293	3.02773
XLOC_002121	Dpy19l3	13.2174	13.8975	12.6026	12.9267	16.5846	16.4073	14.7953	11.1278	13.7224	13.436	11.7698	12.9437	16.2184	16.1113	17.1697	14.2929	0.0536957	-0.0483677	-0.0978282	0.00188151	-0.0320175	-0.0261044	0.213386	0.358282	0.999941	0.999748	0.999928	0.99991	0.999762	0.999648	0.999984	0.38678	FALSE	0	7.65538e-07	4.91946e-07	3.12539	6.34378
XLOC_002122	Zfp507	14.7101	11.8601	12.7793	13.0218	13.2873	13.8348	12.113	8.22718	14.7909	12.619	11.8959	12.7865	12.2462	12.499	11.7959	9.25392	0.00784957	0.0887558	-0.102513	-0.0261052	-0.116798	-0.145383	-0.0379532	0.167743	0.999941	0.999748	0.999928	0.99991	0.999762	0.880953	0.999984	0.99088	FALSE	0	2.74156e-07	1.76177e-07	1.11927	2.27185
XLOC_002124	Uri1	21.3656	24.6196	25.5964	24.4015	28.5927	28.2794	27.739	19.7064	22.1907	25.2369	25.3505	24.3749	27.3228	26.2368	26.4231	21.108	0.0544154	0.0355846	-0.0138723	-0.00156711	-0.0653078	-0.107764	-0.069858	0.0986419	0.999941	0.999748	0.999928	0.99991	0.999762	0.944957	0.999984	0.997748	FALSE	0	0	0	0.133679	0.197064
XLOC_002125	Ccne1	34.6807	45.0252	48.3322	43.3	43.7708	34.8805	18.9578	19.7862	32.7487	46.5392	51.0322	46.098	45.6837	39.2416	18.2157	15.0332	-0.0824507	0.0476097	0.0782656	0.0901354	0.061573	0.169505	-0.0573007	-0.394051	0.999941	0.999748	0.999928	0.99991	0.999762	0.65205	0.999984	0.452096	FALSE	0	0	0	0.763506	1.12553
XLOC_002127	Plekhf1	5.45768	5.54935	5.21624	5.66831	5.47161	6.01539	8.01545	8.46597	5.07515	5.31	5.83252	5.86319	5.92339	5.40764	7.24509	7.40708	-0.102882	-0.0624563	0.158239	0.0479356	0.112481	-0.15101	-0.143891	-0.190365	0.999941	0.999748	0.999928	0.99991	0.999762	0.94119	0.999984	0.974871	FALSE	0	0	0	1.83932	2.74846
XLOC_002128	Pop4	17.0612	21.6263	22.7526	25.2203	25.2616	23.6035	15.8837	18.8216	18.1848	20.013	23.6894	25.8136	27.0846	26.626	16.3246	17.1513	0.0914944	-0.111314	0.0579606	0.033415	0.100144	0.173144	0.0392568	-0.133329	0.999941	0.999748	0.999928	0.99991	0.999762	0.688544	0.999984	0.993195	FALSE	0	0	0	0.978031	1.56986
XLOC_002130	F1LW06_RAT	0.93001	1.02588	1.25745	0.93109	1.27103	0.93157	0.961664	0.442716	1.20936	0.387201	1.1938	1.13513	0.805735	1.0556	0.909584	0.68442	0.346203	-1.20846	-0.0692844	0.260493	-0.598099	0.1638	-0.0725663	0.531429	0.999941	0.999748	0.999928	0.99991	0.999762	0.999648	0.999984	0.990885	FALSE	0	0	0	3.22496	5.80819
XLOC_002134	F1LYI4_RAT	4.0435	3.36737	3.85397	4.30885	4.08873	3.67261	4.41629	3.7632	3.79053	3.32521	3.934	4.33842	4.20685	3.81659	4.51743	4.00382	-0.0908832	-0.0176494	0.0289092	0.0096438	0.0401202	0.0540351	0.031952	0.0871711	0.999941	0.999748	0.999928	0.99991	0.999762	0.999648	0.999984	0.998504	FALSE	0	0	0	0	0
XLOC_002135	LOC100364295	4.54589	3.11444	4.33431	4.53971	3.83886	4.56551	3.83469	1.75214	4.89054	3.70161	4.11339	4.42527	3.71555	3.78977	3.97807	2.21955	0.103241	0.242043	-0.0737282	-0.0360308	-0.0458871	-0.26235	0.0516366	0.324652	0.999941	0.999748	0.999928	0.99991	0.999762	0.43138	0.999984	0.805605	FALSE	0	0	0	0	0
XLOC_002141	LOC687864	2.98205	3.05342	3.58807	3.2902	3.3089	2.99818	3.16203	4.4737	2.55658	2.98905	3.78923	4.48124	4.21419	2.90428	3.15739	3.81155	-0.21432	-0.0297541	0.0766185	0.434368	0.339783	-0.0444017	-0.00205359	-0.225621	0.999941	0.999748	0.999928	0.99991	0.999762	0.999648	0.999984	0.997748	FALSE	0	0	0	8.42709e-07	1.13285e-06
XLOC_002148	Acpt	1.00385	0.320903	0.344164	0.294016	0.282924	0.206432	0.450472	0.47035	0.694458	0.793697	0.286054	0.358315	0.428989	0.244755	0.520777	0.513182	-0.474501	1.0863	-0.20229	0.218085	0.46618	0.170005	0.173406	0.104468	0.999941	0.999748	1	0.99991	0.999762	1	0.999984	0.999963	FALSE	0	0.000149739	0.000156678	0.160593	0.215885
XLOC_002151	MGC93975	58.8697	59.7473	59.6166	59.6141	59.3268	57.9016	58.9261	66.1575	57.3946	54.8712	61.0489	59.8297	58.7819	59.8357	60.7135	59.9211	-0.0365474	-0.12261	0.0341945	0.00519952	-0.0132895	0.0473229	0.0430386	-0.142614	0.999941	0.999748	0.999928	0.99991	0.999762	0.983142	0.999984	0.979313	FALSE	0	0.0219099	0.0229253	6.70354	9.01158
XLOC_002154	Pold1	13.6764	26.712	21.4508	20.8515	25.626	23.0291	16.1347	17.2558	13.1166	26.7525	21.4764	21.1978	25.6093	21.1268	14.159	14.3645	-0.0598478	0.00217757	0.00171275	0.0236509	-0.000936828	-0.123822	-0.187208	-0.262901	0.999941	0.999748	0.999928	0.99991	0.999762	0.870097	0.999984	0.891543	FALSE	0	0.0628328	0.0657447	2.33753	3.14235
XLOC_002155	Nr1h2	36.0306	33.8706	35.7805	38.6328	36.7703	38.6607	52.4622	68.2189	34.9694	30.6684	37.0658	38.5744	36.4912	39.6903	51.6072	58.5425	-0.0430085	-0.142837	0.0507757	-0.00217689	-0.0109624	0.0378222	-0.0236605	-0.220338	0.999941	0.999748	0.999928	0.99991	0.999762	0.999648	0.999984	0.927773	FALSE	0	0.0706302	0.0739034	2.07948	2.79544
XLOC_002158	Atf5	232.356	274.71	185.788	165.97	128.649	131.489	129.505	213.604	215.787	252.218	191.341	156.374	136.691	146.921	132.091	188.665	-0.106681	-0.123191	0.0424662	-0.0858685	0.0874121	0.159983	0.0285026	-0.179023	0.999941	0.999748	0.999928	0.99991	0.999762	0.72319	0.999984	0.99088	FALSE	0	12.5988	13.1827	0.0116813	0.0156958
XLOC_002159	Tbc1d17	6.45738	8.21861	7.83442	7.71907	7.67277	8.24091	10.4447	11.398	6.86452	7.82897	7.7478	7.78099	7.46299	8.32828	11.5153	11.0167	0.0869044	-0.069209	-0.0158365	0.0113798	-0.0394721	0.0150335	0.139508	-0.0486543	0.999941	0.999748	0.999928	0.99991	0.999762	0.999648	0.999984	0.999963	FALSE	0	23.5373	24.5719	0.00579807	0.0077794
XLOC_002160	Ptov1	48.8447	52.7374	52.9309	57.8267	56.1762	59.7668	64.6337	88.901	49.3749	47.9101	54.5297	54.9891	58.3802	62.3938	64.9082	76.0452	0.0155441	-0.138222	0.0428523	-0.0724616	0.0554233	0.0619569	0.00610474	-0.225068	0.999941	0.999748	0.999928	0.99991	0.999762	0.974826	0.999984	0.853346	FALSE	0	26.7965	27.8165	0.00429548	0.0057541
XLOC_002161	Med25	53.4913	54.3453	46.2549	47.6452	50.1577	51.8734	63.3451	88.4927	54.3162	48.92	47.724	47.9126	52.5715	53.4763	64.9237	82.7039	0.0220374	-0.151437	0.045013	0.00805736	0.0676779	0.0438215	0.0354569	-0.0974891	0.999941	0.999748	0.999928	0.99991	0.999762	0.991057	0.999984	0.997748	FALSE	0	22.0586	21.5239	0.0028276	0.00376962
XLOC_002162	Ap2a1	48.1581	52.2312	54.6235	56.04	58.2504	56.6575	53.2959	53.3939	48.7271	48.6448	55.215	53.7064	59.4903	58.822	53.7719	51.2477	0.016911	-0.102423	0.0155103	-0.0612513	0.030335	0.0539954	0.012804	-0.0590747	0.999941	0.999748	0.999928	0.99991	0.999762	0.983142	0.999984	0.999963	FALSE	0	10.7675	10.3403	0.00147029	0.00190776
XLOC_002163	Cpt1c	0.893266	1.00751	0.864913	1.18717	0.681114	1.86354	1.14452	2.5737	0.547908	1.11439	1.12942	1.41799	1.47661	0.908823	1.62575	1.08208	-0.616391	0.132912	0.349507	0.23796	1.01322	-0.960784	0.471634	-1.17751	0.999941	0.999748	0.999928	0.99991	0.999762	0.693542	0.999984	0.527639	FALSE	0	4.63094	4.36352	0.00104835	0.00124318
XLOC_002164	Prmt1	172.461	210.152	217.397	207.058	202.347	202.585	151.713	192.732	165.888	214.689	219.681	205.069	207.033	213.363	136.783	155.426	-0.0560275	0.0308006	0.0150712	-0.0139188	0.0330132	0.0747467	-0.149352	-0.310189	0.999941	0.999748	0.999928	0.99991	0.999762	0.94873	0.999984	0.528958	FALSE	0	3.82408	3.561	0.00107566	0.00123991
XLOC_002165	Bcl2l12	7.07526	7.92304	8.87174	9.23975	10.3373	9.77508	7.2275	8.17598	7.36907	9.32567	8.91359	9.96489	10.6592	10.8781	7.48197	7.40377	0.0578975	0.232446	0.00671402	0.107876	0.0438223	0.152764	0.0492517	-0.141315	0.999941	0.999748	0.999928	0.99991	0.999762	0.973468	0.999984	0.999963	FALSE	0	2.90051	2.6191	0.00122269	0.0013538
XLOC_002166	Scaf1	48.1079	52.876	42.1115	39.8791	39.4576	39.4747	43.2888	64.987	48.7847	47.9945	41.3062	36.8292	39.836	39.6059	42.7438	57.6222	0.0201134	-0.139467	-0.0277893	-0.114484	0.0137349	0.00477498	-0.0182362	-0.173243	0.999941	0.999748	0.999928	0.99991	0.999762	0.999648	0.999984	0.928789	FALSE	0	2.50639	2.19756	0.00138289	0.00150143
XLOC_002167	D4A6M5_RAT	12.144	11.7321	9.69976	9.13914	9.82209	9.78241	10.3379	13.766	12.0484	11.9142	9.3964	8.41904	9.7886	9.81323	9.73173	13.1064	-0.0113086	0.0220344	-0.0453657	-0.117068	-0.00487776	0.00449229	-0.0863143	-0.0703144	0.999941	0.999748	0.999928	0.99991	0.999762	0.999648	0.999984	0.997748	FALSE	0	1.92926	1.38079	0.00260879	0.00272484
XLOC_002168	Prrg2	1.725	1.83471	1.37489	1.46257	1.34708	1.18166	0.986883	2.57716	2.03863	1.92204	1.5501	1.57664	1.08962	1.22424	1.12634	2.68718	0.22879	0.0636942	0.161946	0.101652	-0.282644	0.047151	0.174162	0.0581028	0.999941	0.999748	0.999928	0.99991	0.999762	0.999648	0.999984	0.999963	FALSE	0	1.96569	1.32754	0.00305224	0.00317681
XLOC_002169	Rcn3	0.883778	1.43534	0.861009	0.88879	0.708498	0.68359	2.29121	2.74947	1.19892	1.39412	0.969866	0.918669	0.892314	0.851513	1.90642	3.00514	0.400908	-0.0392622	0.154808	0.0429493	0.295553	0.280124	-0.253117	0.123965	0.999941	0.999748	0.999928	0.99991	0.999762	0.973187	0.999984	0.997748	FALSE	0	2.66532	1.4795	0.00573164	0.00592613
XLOC_002170	Fcgrt	43.64	32.8761	27.8359	30.965	24.1824	29.6322	38.8566	61.7555	40.6429	31.1395	30.4299	30.387	26.0819	28.6405	47.7398	62.5256	-0.102405	-0.0780494	0.128103	-0.0270959	0.108659	-0.0489411	0.296344	0.0178506	0.999941	0.999748	0.999928	0.99991	0.999762	0.998623	0.999984	0.999963	FALSE	0	3.09666	1.64986	0.00700247	0.00723394
XLOC_002171	Rps11	2097.6	1993.55	1887.85	1856.58	1536.57	1637.13	2146.13	3607.98	2107.52	2010.46	1983.93	1878.41	1586.56	1703.05	1819.67	2870.54	0.00680641	0.0121852	0.0716133	0.0168636	0.0461856	0.0569485	-0.238049	-0.329859	0.999941	0.999748	0.999928	0.99991	0.999762	0.973468	0.999984	0.60228	FALSE	0	4.55613	2.29112	0.0109803	0.0113317
XLOC_002172	Rpl13a	2706.17	2409.39	2129.14	2167.89	1935.72	2021.54	3308.14	5729.22	2667.57	2319.44	2300.83	2197.01	1964.47	2044.62	2879.24	4291.14	-0.0207256	-0.0548891	0.111879	0.019249	0.0212688	0.0163772	-0.200326	-0.416969	0.999941	0.999748	0.999928	0.99991	0.999762	0.999648	0.999984	0.499271	FALSE	0	4.96047	2.47604	0.0120462	0.0124303
XLOC_002173	-	1.35464	1.58283	1.03931	1.24225	0.5948	0.789335	0.637504	0.665765	1.20259	1.36272	1.03252	0.793874	0.478585	0.746043	0.714319	1.02842	-0.159279	-0.202236	-0.00862382	-0.58651	-0.264069	-0.071996	0.142943	0.559331	0.999941	0.999748	0.999928	0.99991	0.999762	0.999648	0.999984	0.993667	FALSE	0	4.66636	2.32827	0.0129299	0.0133411
XLOC_002174	LOC100363556	4.00453	2.55756	2.31291	2.59098	1.81463	1.69321	1.42353	2.25552	3.25218	1.8704	2.22186	2.86227	1.91204	2.2779	1.52537	2.0107	-0.292117	-0.431614	-0.0554931	0.138571	0.0715934	0.407144	0.0933503	-0.158324	0.999941	0.999748	0.999928	0.99991	0.999762	0.979792	0.999984	0.999963	FALSE	0	4.29854	2.1446	0.0140383	0.0144837
XLOC_002175	Aldh16a1	24.7043	26.1966	28.4032	28.4952	24.7539	26.0109	25.8526	30.03	22.537	26.1126	29.3237	29.3184	27.4166	26.8349	25.7514	26.3137	-0.131907	-0.00461582	0.0458548	0.0409458	0.14683	0.0448245	-0.00563667	-0.189914	0.999941	0.999748	0.999928	0.99991	0.999762	0.986752	0.999984	0.926643	FALSE	0	2.91253	1.45233	0.0207671	0.0214211
XLOC_002176	D3ZPX3_RAT	1.92115	2.57703	1.07043	0.83839	0.745776	0.846963	0.83537	1.97737	2.07773	2.43341	1.05845	0.880395	0.899403	0.624785	0.925665	1.80513	0.107649	-0.0795527	-0.0148429	0.0631755	0.240791	-0.385755	0.132951	-0.124869	0.999941	0.999748	0.999928	0.99991	0.999762	0.974826	0.999984	0.999963	FALSE	0	1.16619	0.578398	0.0534961	0.0551717
XLOC_002179	Trpm4	1.18632	1.27108	0.752767	0.609563	0.51606	0.419966	0.661256	0.620935	1.20277	1.33222	0.748082	0.648349	0.535801	0.444009	1.05804	0.840103	0.0183328	0.0629404	-0.00794785	0.0767805	0.0455044	0.0652132	0.605231	0.38295	0.999941	0.999748	0.999928	0.99991	0.999762	0.999648	0.999984	0.96568	FALSE	0	0.614299	0.261271	0.656953	0.677511
XLOC_002182	Snrnp70	173.233	181.508	161.043	161.799	148.248	140.369	131.494	178.945	163.471	173.616	166.255	159.588	154.096	148.265	125.784	176.243	-0.0836294	-0.0640971	0.0459237	-0.0198382	0.0557799	0.078899	-0.0639988	-0.0219379	0.999941	0.999748	0.999928	0.99991	0.999762	0.973187	0.999984	0.999963	FALSE	0	1.94131	0.802758	2.40805	2.4834
XLOC_002183	Ruvbl2	81.7031	83.6031	91.6777	92.083	93.7189	97.1878	115.595	164.226	82.7508	78.7206	88.4759	89.2495	90.924	86.812	102.156	139.729	0.0183601	-0.0867083	-0.0512294	-0.0450411	-0.0436316	-0.162704	-0.178141	-0.232897	0.999941	0.999748	0.999928	0.99991	0.999762	0.611937	0.999984	0.81042	FALSE	0	4.14177	1.70906	5.18991	5.35232
XLOC_002184	Ftl	3422.46	3761.49	3324.85	3388.18	2688.59	2350.81	2215.16	3400.02	3577.55	3635	3831.55	3659.39	3221.57	2834.5	2541.16	3326.43	0.0639364	-0.0493476	0.204633	0.11109	0.260905	0.269926	0.198068	-0.0315676	0.999941	0.999748	0.999928	0.99991	0.956532	0.0915542	0.999984	0.999963	FALSE	0	6.70952	2.76761	8.42208	8.68563
XLOC_002185	Bax	78.1416	109.915	119.601	127.066	97.9882	96.6877	99.2373	120.947	77.0672	102.929	132.636	128.144	104.926	104.42	95.7526	100.458	-0.0199481	-0.0946498	0.149124	0.0121783	0.098595	0.110883	-0.051518	-0.267539	0.999941	0.999748	0.999928	0.99991	0.999762	0.879798	0.999984	0.762252	FALSE	0	7.74264	3.19359	7.82106	8.09237
XLOC_002187	Nucb1	74.8624	75.4799	74.3908	74.7892	64.979	62.0715	80.4726	89.2733	72.9032	67.5121	77.2298	77.8942	69.6632	69.8625	90.9337	92.389	-0.0382074	-0.160721	0.0539622	0.0586092	0.100274	0.170328	0.176111	0.0494379	0.999941	0.999748	0.999928	0.99991	0.999762	0.551558	0.999984	0.999963	FALSE	0	4.46793	1.92352	4.54613	4.95022
XLOC_002188	Ppp1r15a	14.2943	20.7663	14.5077	13.0079	11.201	12.6919	22.8375	24.8577	13.1471	16.1534	12.2444	10.2215	9.1328	10.5838	19.8987	22.3536	-0.119821	-0.360433	-0.242872	-0.344784	-0.29161	-0.259806	-0.197802	-0.152538	0.999941	0.999748	0.999928	0.99991	0.999762	0.471951	0.999984	0.980305	FALSE	0	3.73807	1.66436	4.31101	4.82637
XLOC_002191	Fut2	23.8608	23.7108	20.7967	21.227	22.0073	22.193	24.931	29.446	25.2559	24.7588	20.4357	21.0604	18.8876	19.1158	22.5716	27.7325	0.0816454	0.0621406	-0.025141	-0.0113141	-0.219465	-0.214298	-0.14283	-0.0861923	0.999941	0.999748	0.999928	0.99991	0.999762	0.658884	0.999984	0.997748	FALSE	0	16.4159	9.09977	2.94456	4.40094
XLOC_002193	Sphk2	3.2261	4.04379	4.60224	4.65139	4.57792	4.95021	4.44476	5.66415	3.08848	4.00046	4.58138	4.72062	4.84638	5.23758	4.74732	5.6338	-0.0609627	-0.0151651	-0.0064143	0.0208691	0.0805059	0.0798424	0.0929832	-0.0076163	0.999941	0.999748	0.999928	0.99991	0.999762	0.975723	0.999984	0.999963	FALSE	0	18.6336	12.7309	4.26125	6.77684
XLOC_002196	Cyth2	61.4776	65.8059	60.1405	61.4712	60.8516	56.1877	68.1448	84.6099	57.8757	56.9089	59.9675	58.2406	59.0685	56.6483	59.9557	67.2046	-0.0869573	-0.20922	-0.00414912	-0.0777555	-0.0428348	0.0117575	-0.184418	-0.331825	0.999941	0.999748	0.999928	0.99991	0.999762	0.999648	0.999984	0.479422	FALSE	0	2.15137	1.46987	0.538805	0.85118
XLOC_002197	Grwd1	11.8976	14.8796	12.677	10.788	11.2619	11.8754	7.97355	7.92916	11.8425	15.4076	12.1492	10.47	11.2724	11.9288	7.94409	7.48596	-0.00664096	0.0499763	-0.0608616	-0.0427636	0.00133264	0.00641888	-0.00527395	-0.0819173	0.999941	0.999748	0.999928	0.99991	0.999762	0.999648	0.999984	0.997748	FALSE	0	1.57178	1.07387	0.423925	0.666331
XLOC_002200	Emp3	45.4295	65.915	87.0833	75.8273	43.2496	37.3762	32.6479	39.602	41.4532	55.1874	90.05	72.1782	42.5295	38.4827	25.1364	34.3263	-0.131842	-0.255843	0.0482757	-0.0710581	-0.0241665	0.0419794	-0.375896	-0.205701	0.999941	0.999748	0.999928	0.99991	0.999762	0.999648	0.999984	0.964882	FALSE	0	0.282505	0.19301	0.425857	0.633256
XLOC_002201	Abcc6	6.76682	6.58405	5.49081	6.72278	6.28496	8.01166	7.84252	6.36659	7.24169	7.87923	5.79596	8.12235	7.75352	10.0901	15.0676	10.604	0.0964701	0.255527	0.0766694	0.269191	0.298662	0.329099	0.933324	0.727073	0.999941	0.999748	0.999928	0.99991	0.999762	0.493506	0.0994332	0.0488933	TRUE	0.727073	0.0204238	0.0138943	5.03733	7.39808
XLOC_002206	Sergef	8.79149	11.0969	11.1895	10.5635	8.65144	9.66615	7.59082	10.1981	8.68985	11.5121	10.7874	10.7972	10.2702	10.7461	9.43468	9.51558	-0.0165867	0.0525295	-0.0523221	0.0312764	0.244851	0.151315	0.310047	-0.0989324	0.999941	0.999748	0.999928	0.99991	0.999762	0.963549	0.999984	0.999963	FALSE	0	0.272645	0.071171	0.222472	0.344674
XLOC_002208	D4A969_RAT	4.5014	5.07363	5.49218	5.81729	6.00467	5.47387	5.20825	5.47062	4.76258	5.37553	5.78433	5.81482	6.24365	6.23426	5.03547	5.16973	0.0796491	0.0818217	0.0734674	-0.000602337	0.0553999	0.184497	-0.04774	-0.0801089	0.999941	0.999748	0.999928	0.99991	0.999762	0.677214	0.999984	0.997748	FALSE	0	0.099354	0.0264783	0.0589306	0.0913008
XLOC_002209	Saa4	2.24554	0.865835	0.170086	0.237797	0.321082	0.493449	0.499612	0.608139	2.11723	0.65671	0.197424	0.515743	0.553389	0.542789	1.87897	1.86285	-0.0811617	-0.352036	0.139102	0.866172	0.633841	0.115221	1.72265	1.47085	0.999941	0.999748	1	0.99991	0.999762	0.999648	0.0100124	0.0168071	TRUE	3.19349	0.0936759	0.025612	0.0291834	0.0452137
XLOC_002210	Hps5	10.7871	11.549	12.0443	11.4865	12.4964	13.0071	9.34501	7.0117	10.7303	12.3821	11.3325	12.1508	12.2904	13.2315	9.85311	7.05843	-0.00754651	0.0996546	-0.0871384	0.0804311	-0.0237887	0.0244906	0.0755951	0.00944874	0.999941	0.999748	0.999928	0.99991	0.999762	0.999648	0.999984	0.999963	FALSE	0	0.243248	0.0681849	0.00733268	0.0113605
XLOC_002211	Tsg101	73.0419	85.7195	85.3682	83.2546	75.858	70.507	75.7638	81.233	71.5812	81.0284	88.334	85.4166	77.5026	76.3544	70.2167	82.2286	-0.0291033	-0.0810985	0.0492134	0.0369427	0.0309031	0.114788	-0.109544	0.0175529	0.999941	0.999748	0.999928	0.99991	0.999762	0.848962	0.999984	0.999963	FALSE	0	2.76493	0.77707	0.00062211	0.00096383
XLOC_002212	LOC688000	6.23825	5.17798	5.37191	5.74468	8.01515	7.71841	5.33376	3.56499	6.93717	6.41404	4.67222	6.43981	7.5003	7.31799	4.99676	3.61528	0.150911	0.303567	-0.197384	0.162125	-0.0945614	-0.0758469	-0.0923704	0.0196617	0.999941	0.999748	0.999928	0.99991	0.999762	0.980882	0.999984	0.999963	FALSE	0	6.53986	1.83802	0.00026302	0.000407471
XLOC_002218	Larp7	15.3144	28.0501	22.0086	20.756	28.5749	25.1007	24.9226	22.8921	17.4411	28.4681	34.5053	17.5745	38.5949	41.6633	23.6007	18.4269	0.18646	0.021265	0.646385	-0.238793	0.432355	0.728772	-0.078302	-0.311517	0.999941	0.999748	0.999928	0.99991	0.999762	0.811999	0.999984	0.997748	FALSE	0	0.00140119	0.000575871	0.00390235	0.0045807
XLOC_002228	E2f8	14.0842	43.0023	42.8303	36.8753	43.2972	35.1153	23.5848	13.8576	14.6926	41.5417	42.083	37.8567	40.3066	34.5996	18.5117	11.2472	0.0605909	-0.0497359	-0.0253346	0.0377927	-0.103011	-0.0212833	-0.347752	-0.298715	0.999941	0.999748	0.999928	0.99991	0.999762	0.999648	0.999984	0.892	FALSE	0	18.0169	8.25792	2.98876	4.08669
XLOC_002232	Svip	5.89846	5.22894	4.77251	5.31205	4.97137	5.13407	4.34383	4.6141	6.19812	5.50393	5.25319	5.56123	5.22661	5.31579	4.71882	5.18348	0.0703291	0.0725903	0.135734	0.0649404	0.0708421	0.0492386	0.116876	0.164506	0.999941	0.999748	0.999928	0.99991	0.999762	0.998623	0.999984	0.991379	FALSE	0	8.32484	3.68032	0.580033	0.804673
XLOC_002237	D4A2D2_RAT	0.73696	1.27725	1.00962	0.932426	1.58706	1.20125	1.00313	0.585246	0.931152	1.03861	0.995211	0.973367	1.29583	1.07935	0.992554	0.735218	0.301026	-0.274517	-0.0188569	0.0561051	-0.273388	-0.141906	-0.0138982	0.285531	0.999941	0.999748	0.999928	0.99991	0.999762	0.999648	0.999984	0.997748	FALSE	0	0.0489039	0.0231829	0	0
XLOC_002238	Nipa2	28.1186	26.7925	28.1417	26.6802	31.7294	34.3789	22.0163	11.7919	28.5435	27.1868	26.4118	27.4607	31.0121	32.0327	21.9736	13.2992	0.0215614	0.0209993	-0.0911923	0.0414458	-0.0328842	-0.101672	-0.00278811	0.172168	0.999941	0.999748	0.999928	0.99991	0.999762	0.898714	0.999984	0.969909	FALSE	0	1.85043	0.653977	0	0
XLOC_002239	Nipa1	6.38664	5.08875	5.85049	6.28714	7.41151	7.73289	4.62748	1.65792	5.61695	5.73839	5.16856	6.17334	7.115	6.69042	4.27893	1.92325	-0.182226	0.170184	-0.1756	-0.0259363	-0.0581036	-0.206044	-0.110493	0.202805	0.999941	0.999748	0.999928	0.99991	0.999762	0.689026	0.999984	0.99088	FALSE	0	0.981807	0.346989	0	0
XLOC_002252	F1LVP7_RAT	0.638017	0.381978	0.384395	0.36991	0.473735	0.280273	0.459708	0.19806	0.419975	0.332356	0.336206	0.353334	0.424904	0.34741	0.261979	0.470637	-0.505212	-0.156748	-0.151174	-0.0518101	-0.128331	0.234562	-0.628768	0.936971	0.999941	1	1	0.99991	0.999762	1	0.999984	0.973197	FALSE	0	0	0	0	0
XLOC_002255	Klf13	10.7533	6.64405	5.7084	5.27635	5.93039	5.34686	6.98658	6.34274	10.4858	7.15738	6.03474	5.30749	5.28523	4.79242	5.91124	6.68992	-0.0360035	0.105834	0.0788614	0.00833203	-0.163243	-0.154877	-0.237427	0.0757202	0.999941	0.999748	0.999928	0.99991	0.999762	0.897492	0.999984	0.999963	FALSE	0	0.0502265	0.0175465	0.0346032	0.0377187
XLOC_002256	Fan1	5.19665	1.79355	2.5533	3.77673	3.01733	2.77872	2.45717	2.44585	5.33323	2.32018	2.84587	3.13832	3.6192	3.76112	2.52659	2.89265	0.0367299	0.354021	0.150906	-0.259595	0.254681	0.423592	0.0386429	0.233276	0.999941	0.999748	0.999928	0.99991	0.999762	0.597316	0.999984	0.993195	FALSE	0	4.69296	1.16007	6.62304	9.4934
XLOC_002257	Mphosph10	28.7969	32.1524	30.222	31.2711	33.0167	31.374	30.1671	33.8122	31.228	29.0547	30.4533	30.2878	31.9	32.7607	27.8984	32.2656	0.116538	-0.145678	0.0109633	-0.0459439	-0.049487	0.0622027	-0.112406	-0.0673431	0.999941	0.999748	0.999928	0.99991	0.999762	0.979506	0.999984	0.997748	FALSE	0	3.14975	0.778602	4.44962	6.37694
XLOC_002259	Ndnl2	30.2096	30.3987	25.9296	26.4814	26.948	23.5179	21.2631	20.1153	31.084	28.6369	29.0739	27.7746	27.4376	25.5867	20.7395	22.1329	0.0410312	-0.0858433	0.164525	0.068534	0.0258809	0.121141	-0.0358003	0.137249	0.999941	0.999748	0.999928	0.99991	0.999762	0.91243	0.999984	0.995988	FALSE	0	0.000803172	0.000203939	0.48607	0.578707
XLOC_002260	Tjp1	41.6728	35.931	34.1538	32.4814	35.4686	35.6047	28.6896	17.588	42.6489	37.8108	29.8071	31.7993	34.5921	34.25	30.2443	22.9572	0.0333234	0.0733702	-0.195776	-0.0305238	-0.035997	-0.0558039	0.0758778	0.382446	0.999941	0.999748	0.999928	0.99991	0.999762	0.980495	0.999984	0.263953	FALSE	0	6.82377	1.78474	3.05471	5.18174
XLOC_002261	Lrrk1	4.35054	6.63637	7.03593	7.05707	6.96925	6.77669	4.98627	4.29546	4.1255	7.11752	6.67951	7.23969	6.71133	6.73854	5.36053	4.45308	-0.0748583	0.0995318	-0.0739205	0.03635	-0.0536206	-0.00802596	0.102433	0.0508287	0.999941	0.999748	0.999928	0.99991	0.999762	0.999648	0.999984	0.999963	FALSE	0	8.13349	3.91225	0.0475916	0.0747163
XLOC_002263	Asb7	11.1144	11.4868	10.8096	10.3152	10.5826	10.6991	10.6569	3.44026	9.06837	10.5118	9.39303	9.15904	12.0086	12.231	11.1698	6.27775	-0.290615	-0.126813	-0.200658	-0.169756	0.180769	0.191379	0.0671995	0.849192	0.999941	0.999748	0.999928	0.99991	0.999762	0.980495	0.999984	0.887459	FALSE	0	0.0624829	0.0193185	0.000120308	0.000188877
XLOC_002264	Mef2a	20.5997	14.8024	13.66	15.7806	17.6137	20.522	14.6252	3.66319	20.7623	19.2995	12.1149	12.7717	16.5871	17.8965	11.1897	4.24109	0.0112884	0.380475	-0.171838	-0.303063	-0.0861323	-0.196468	-0.38328	0.206101	0.999941	0.999748	0.999928	0.99991	0.999762	0.964058	0.999984	0.999963	FALSE	0	13.1576	7.01877	0.00656407	0.0434621
XLOC_002266	Lrrc28	3.60456	5.88364	6.99849	7.08912	7.33231	7.14049	5.24116	4.51146	3.31672	5.61971	7.76709	8.09212	8.0324	8.06417	5.49823	4.36832	-0.11669	-0.0650814	0.148318	0.188422	0.12987	0.173219	0.0678177	-0.0454911	0.999941	0.999748	0.999928	0.99991	0.999762	0.874036	0.999984	0.999963	FALSE	0	8.90608	1.88537	1.10849	7.33953
XLOC_002272	Nr2f2	10.2879	10.0371	10.7191	11.9188	12.0304	11.9613	9.12744	6.81421	10.3734	10.8346	11.3486	12.1755	12.6556	12.8976	9.92181	7.9542	0.0118258	0.109255	0.0815907	0.0304889	0.0725036	0.10786	0.119141	0.220177	0.999941	0.999748	0.999928	0.99991	0.999762	0.901474	0.999984	0.904524	FALSE	0	0.862448	0.291642	0.351303	0.291807
XLOC_002274	F1M4I7_RAT	1.64893	1.35824	1.05416	1.62264	2.45562	1.9278	3.1262	1.02927	1.7772	2.02556	1.40158	1.7028	1.6926	1.83463	3.09897	2.06036	0.10211	0.543615	0.379638	0.0656181	-0.51162	-0.0678577	-0.0122284	0.935881	0.999941	0.999748	0.999928	0.99991	0.999762	0.999648	0.999984	0.810169	FALSE	0	0	0	0	0
XLOC_002275	Chd2	10.7927	9.14318	10.606	10.6322	9.58218	10.7384	16.985	14.3089	11.4443	8.70098	10.408	11.0907	8.99455	10.0104	18.403	15.3056	0.0838191	-0.0707251	-0.0269315	0.0603544	-0.0903297	-0.100312	0.115029	0.0964947	0.999941	0.999748	0.999928	0.99991	0.999762	0.967684	0.999984	0.997748	FALSE	0	10.7886	6.47022	4.90334	5.83331
XLOC_002276	-	5.1446	3.50396	3.72443	4.11326	4.94313	4.65767	3.08295	2.72295	5.01718	3.77093	3.94926	3.64751	4.78263	4.26653	3.31325	2.89681	-0.0354838	0.103097	0.0824135	-0.169005	-0.046661	-0.123768	0.100782	0.086224	0.999941	0.999748	0.999928	0.99991	0.999762	0.972773	0.999984	0.999963	FALSE	0	9.48094	5.45473	5.99407	7.03099
XLOC_002280	-	9.50147	8.28064	11.8664	11.6049	11.2626	11.9345	11.6952	5.80453	9.53254	8.81619	11.4285	12.2986	10.8367	11.1007	12.0429	7.56837	0.00466097	0.0893669	-0.0537844	0.0830646	-0.0551155	-0.103587	0.0419131	0.377098	0.999941	0.999748	0.999928	0.99991	0.999762	0.859012	0.999984	0.320943	FALSE	0	0.0149769	0.00684699	4.29807	5.75616
XLOC_002283	Mrpl46	25.9849	31.5721	36.1828	36.2354	30.512	28.6044	25.0385	26.5841	24.7753	30.2645	34.9662	34.0136	31.1387	31.7334	24.3763	23.7111	-0.068501	-0.0608269	-0.0492047	-0.0910288	0.0292371	0.149269	-0.0385131	-0.164346	0.999941	0.999748	0.999928	0.99991	0.999762	0.827314	0.999984	0.985524	FALSE	0	7.10682	4.65317	0.00126995	0.0033073
XLOC_002284	Det1	8.09217	5.66353	5.77786	6.86963	6.24647	6.03899	7.23339	7.94457	8.04391	5.18281	6.75073	6.95103	5.58443	6.26946	6.10402	7.37947	-0.00852404	-0.125647	0.220967	0.0167519	-0.158939	0.0531697	-0.241277	-0.105079	0.999941	0.999748	0.999928	0.99991	0.999762	0.998623	0.999984	0.997748	FALSE	0	4.90201	3.17721	0.00408915	0.0106493
XLOC_002286	Mfge8	82.1628	88.1015	78.2394	78.3205	75.0153	69.0754	63.8708	75.7754	78.6131	78.656	80.0267	77.6207	81.0628	76.9083	63.8513	72.4349	-0.0636364	-0.163413	0.032545	-0.0129319	0.111712	0.154755	-0.000439839	-0.0649569	0.999941	0.999748	0.999928	0.99991	0.999762	0.715234	0.999984	0.999963	FALSE	0	0.636615	0.306208	2.42988	6.32807
XLOC_002288	Polg	26.7633	30.821	35.7469	34.3164	33.6867	34.7771	28.8728	27.489	27.9819	32.3938	34.1124	33.9304	34.1358	34.374	27.6239	27.3061	0.064004	0.0715775	-0.067329	-0.0162721	0.0190503	-0.0167714	-0.0635689	-0.00959612	0.999941	0.999748	0.999928	0.99991	0.999762	0.999648	0.999984	0.999963	FALSE	0	6.98999	8.30804	4.7701	7.06617
XLOC_002293	Pex11a	6.66507	2.73663	2.57508	2.60882	2.457	2.46754	2.59876	2.7184	6.38378	2.9635	2.46789	2.81559	2.71178	2.97084	2.82727	3.23415	-0.0612697	0.111003	-0.0589986	0.106123	0.137032	0.258247	0.117259	0.242443	0.999941	0.999748	0.999928	0.99991	0.999762	0.823959	0.999984	0.969909	FALSE	0	0.0649164	0.038545	0.225468	0.262326
XLOC_002296	Anpep	19.4529	20.5099	19.7515	20.2106	19.0728	17.8203	20.8697	17.5403	20.2983	20.4125	20.0222	20.9523	20.0618	22.2458	27.2961	21.0277	0.0610663	-0.00683417	0.01954	0.051745	0.0725634	0.318409	0.385664	0.260261	0.999941	0.999748	0.999928	0.99991	0.999762	0.0544509	0.999984	0.782275	FALSE	0	0.374426	0.15633	1.60985	1.84835
XLOC_002297	Ap3s2	20.9353	23.6219	28.0218	30.9436	28.6609	27.834	22.6301	30.1265	20.1657	23.1899	29.8572	33.1064	30.1824	32.0111	27.7776	27.5545	-0.0537724	-0.0265151	0.0912138	0.0971655	0.0743707	0.20105	0.294502	-0.1283	0.999941	0.999748	0.999928	0.99991	0.999762	0.671883	0.999984	0.997748	FALSE	0	1.45138	0.600314	6.26679	7.19347
XLOC_002298	RGD1311021	9.57831	11.9964	13.2766	14.3865	16.458	16.6836	9.3816	7.70605	9.35799	12.775	13.7006	14.9287	16.7635	17.3995	9.98529	7.27614	-0.0332215	0.0899947	0.0450195	0.0530111	0.0263756	0.0602615	0.0890501	-0.0817267	0.999941	0.999748	0.999928	0.99991	0.999762	0.979792	0.999984	0.997748	FALSE	0	2.00424	0.828722	5.71914	6.54984
XLOC_002300	Idh2	258.571	234.431	275.916	308.617	319.051	320.687	340.341	451.239	258.268	227.571	283.78	310.657	286.658	293.171	269.353	352.744	-0.00169092	-0.0428281	0.0405293	0.00950196	-0.154405	-0.129381	-0.337371	-0.355181	0.999941	0.999748	0.999928	0.99991	0.999762	0.715234	0.999984	0.415918	FALSE	0	45.5045	18.5177	6.50188	6.87333
XLOC_002301	Cib1	68.7058	74.917	85.1625	89.6694	72.0348	72.0578	69.3117	80.6342	73.375	70.8453	92.0096	96.533	81.7973	87.1146	80.8063	81.2089	0.0947233	-0.0805105	0.11144	0.106292	0.18312	0.273414	0.221073	0.0102333	0.999941	0.999748	0.999928	0.99991	0.999762	0.213775	0.999984	0.999963	FALSE	0	2.33786	0.945815	1.8679	4.60369
XLOC_002302	Rccd1	3.69089	4.29106	3.8963	4.0324	4.69956	4.94342	4.03405	4.55994	3.6408	3.97174	4.03982	4.33073	4.99793	4.71996	4.21241	4.80435	-0.0191898	-0.108924	0.0509032	0.100565	0.0870094	-0.0653812	0.0609385	0.0737506	0.999941	0.999748	0.999928	0.99991	0.999762	0.999648	0.999984	0.999963	FALSE	0	0.350977	0.141978	0.280376	0.691023
XLOC_002303	Unc45a	31.5881	37.9979	36.0469	35.6541	33.4302	32.3066	28.3815	36.6012	30.2846	35.9822	36.6816	34.1534	35.0116	35.3779	30.4844	33.4729	-0.0606009	-0.0784242	0.0251123	-0.0618615	0.0664867	0.130633	0.102771	-0.12853	0.999941	0.999748	0.999928	0.99991	0.999762	0.765636	0.999984	0.99088	FALSE	0	0.241873	0.0978321	0.193182	0.476122
XLOC_002304	Man2a2	6.19695	5.91445	6.37785	6.49129	6.79334	7.15495	7.03657	4.39334	6.04643	6.00127	6.31344	7.1133	7.29798	7.44445	7.79886	4.98658	-0.0349045	0.0206768	-0.0144167	0.130099	0.101928	0.0564501	0.146414	0.178908	0.999941	0.999748	0.999928	0.99991	0.999762	0.990884	0.999984	0.997748	FALSE	0	0.131403	0.0531218	0.104859	0.258437
XLOC_002305	Fes	0.751206	1.32976	0.458429	0.305718	0.184118	0.252669	0.212366	0.469462	0.502272	1.47727	0.509324	0.27486	0.445685	0.446397	0.326975	0.237191	-0.499093	0.141657	0.125836	-0.114125	0.941578	0.631635	0.450914	-0.756034	0.999941	0.999748	0.999928	1	0.999762	0.947344	1	1	FALSE	0	0.0889072	0.0359103	0.070842	0.174599
XLOC_002306	Furin	123.909	121.606	100.022	85.0231	72.7122	65.9193	58.2276	62.3012	124.1	127.565	103.467	86.2987	82.6352	78.0657	70.1149	79.8731	0.00222035	0.0689628	0.0488054	0.0214589	0.184321	0.243648	0.267598	0.357941	0.999941	0.999748	0.999928	0.99991	0.999762	0.230705	0.999984	0.409358	FALSE	0	0.0662472	0.0267226	0.0526703	0.129813
XLOC_002307	D3ZSJ5_RAT	6.24353	9.72735	10.2651	10.1073	13.7152	13.0909	8.49115	5.16308	6.05478	10.2131	10.3736	10.7575	12.5656	12.5591	7.61677	5.067	-0.0435786	0.0696037	0.0150234	0.0890907	-0.125341	-0.0593682	-0.154854	-0.0265804	0.999941	0.999748	0.999928	0.99991	0.999762	0.98612	0.999984	0.999963	FALSE	0	0.00927168	0.00258752	0.00356397	0.00878343
XLOC_002308	-	8.29726	6.94506	6.41474	4.90727	5.17009	5.69832	4.65216	4.46851	8.30682	4.7113	5.53247	5.96858	5.07213	4.9149	5.67886	4.98901	0.00164153	-0.550185	-0.20994	0.277335	-0.0270691	-0.209414	0.282202	0.155661	0.999941	0.999748	0.999928	0.99991	0.999762	0.983664	0.999984	0.999963	FALSE	0	0.143187	0.0233444	0.000143414	0.000340679
XLOC_002309	Iqgap1	26.589	16.7161	21.6662	19.7905	18.8559	19.1949	16.3873	11.892	25.5132	17.5304	21.5193	20.5182	18.2882	18.0185	13.8846	11.443	-0.0593577	0.0682221	-0.00976975	0.0518388	-0.0438667	-0.090756	-0.237516	-0.0550541	0.999941	0.999748	0.999928	0.99991	0.999762	0.909402	0.999984	0.999963	FALSE	0	1.41807	0.230839	0.000245485	0.000478286
XLOC_002310	-	2.05573	2.03179	2.06972	1.89211	1.9377	1.90376	2.30301	2.07064	2.34957	2.45454	1.77914	1.83703	1.76346	2.021	2.09863	2.48793	0.184352	0.260998	-0.207436	-0.040451	-0.128958	0.0820349	-0.128238	0.253678	0.999941	0.999748	0.999928	0.99991	0.999762	0.983798	0.999984	0.927773	FALSE	0	3.51398	0.57201	0.000583235	0.00112338
XLOC_002311	Crtc3	9.92148	6.60668	6.02351	5.97765	5.62405	5.89716	7.09335	8.20899	8.85796	6.49048	5.81269	6.03026	5.57701	5.72196	6.90827	8.14207	-0.161853	-0.0252152	-0.0505442	0.0124347	-0.011905	-0.0427745	-0.0376054	-0.0116664	0.999941	0.999748	0.999928	0.99991	0.999762	0.999648	0.999984	0.999963	FALSE	0	1.26045	0.205177	0.00605044	0.0116266
XLOC_002312	Wdr73	17.1631	10.1538	13.0897	15.8599	12.6664	14.3669	11.5438	15.3574	18.2616	11.7598	14.1547	15.6928	14.0821	14.0253	10.6822	12.8954	0.0890002	0.209921	0.112026	-0.0151846	0.151719	-0.0344743	-0.11091	-0.250297	0.999941	0.999748	0.999928	0.99991	0.999762	0.999648	0.999984	0.950207	FALSE	0	0.0133193	0.00184455	2.04656	3.93262
XLOC_002314	Sec11a	100.91	103.531	121.336	127.411	113.22	119.506	132.855	110.776	99.0916	99.5799	126.254	131.08	113.758	116.55	124.743	108.077	-0.0262083	-0.0560811	0.0572752	0.0409261	0.00683316	-0.0361035	-0.0908231	-0.0355533	0.999941	0.999748	0.999928	0.99991	0.999762	0.997992	0.999984	0.999963	FALSE	0	0.0197275	0.00261396	3.77794	7.25961
XLOC_002315	Rps17	2325.32	2190.76	2025.25	2095.61	1683.3	1703.46	2789.19	5161.56	2342.86	2109.85	2220.51	2178.23	1677.49	1877.19	2224.61	3697.67	0.010841	-0.0542885	0.132785	0.0557834	-0.00498786	0.140099	-0.326281	-0.48118	0.999941	0.999748	0.999928	0.99991	0.999762	0.664995	0.999984	0.16422	FALSE	0	1.42743	0.184283	0.0008355	0.00160143
XLOC_002321	RGD1305713	11.8499	10.0093	12.2811	14.9407	13.2525	13.4773	10.1073	10.4548	10.1333	10.4793	13.2899	14.9657	12.9655	12.9716	10.0235	10.7037	-0.223727	0.0655611	0.113006	0.00239599	-0.0313475	-0.0547609	-0.0118931	0.0336262	0.999941	0.999748	0.999928	0.99991	0.999762	0.987093	0.999984	0.999963	FALSE	0	1.70718	0.79763	0.0373391	0.0394436
XLOC_002322	Btbd1	30.395	26.6022	22.8533	24.1388	27.792	29.7418	29.743	33	32.3687	27.8391	24.8377	25.4537	29.1899	28.3143	31.0054	34.3107	0.0904769	0.0653269	0.119627	0.0762139	0.0705519	-0.0707174	0.0597725	0.056026	0.999941	0.999748	0.999928	0.99991	0.999762	0.967102	0.999984	0.999963	FALSE	0	3.77304	1.76295	0.0825297	0.087181
XLOC_002328	Mesdc1	16.2731	15.8437	13.4367	12.7059	12.5161	12.3502	11.4373	8.6224	15.2334	17.1987	13.0195	11.8699	13.0815	11.6261	8.71844	7.88396	-0.0946499	0.117677	-0.0451633	-0.0973975	0.0632486	-0.0864457	-0.38771	-0.127621	0.999941	0.999748	0.999928	0.99991	0.999762	0.96281	0.999984	0.997748	FALSE	0	4.96358	2.83438	8.56148	13.0646
XLOC_002330	Fam108c1	34.5654	36.6252	33.9173	34.0919	36.2415	36.854	33.7613	28.8334	35.3188	38.102	36.1975	33.0607	35.4192	34.9083	31.4584	30.6409	0.0310189	0.0568778	0.0936015	-0.0441801	-0.0330189	-0.0780335	-0.101613	0.0874235	0.999941	0.999748	0.999928	0.99991	0.999762	0.962162	0.999984	0.997748	FALSE	0	8.91167	1.84631	7.96918	12.3449
XLOC_002331	Arnt2	0.418674	0.353459	0.599913	0.771518	0.615545	0.803702	1.4607	1.65654	0.35076	0.243735	0.378653	0.565393	0.3552	0.194443	0.24023	0.431835	-0.202469	-0.399675	-0.548195	-0.389324	-0.652542	-1.61786	-2.19761	-1.72369	1	1	0.999928	0.99991	0.523654	1.99976e-06	1.14754e-06	7.12157e-05	TRUE	-5.53916	41.6139	13.0505	0.0596281	0.0757041
XLOC_002332	Fah	36.666	29.3275	31.5916	37.7384	41.7465	49.2194	36.785	48.2907	38.995	28.6589	30.7316	38.1345	40.3846	47.2179	42.5806	41.8405	0.0886119	-0.0331565	-0.0396907	0.0150239	-0.0477337	-0.0597692	0.210546	-0.206386	0.999941	0.999748	0.999928	0.99991	0.999762	0.980495	0.999984	0.911	FALSE	0	7.38142	1.96596	0.00178227	0.00226278
XLOC_002333	Zfand6	46.146	43.667	55.0349	63.8631	61.5261	69.1491	81.1276	66.1201	47.4281	40.5476	57.7599	64.5957	58.362	59.5531	79.4837	66.1025	0.0394521	-0.106673	0.069598	0.01643	-0.0760423	-0.215198	-0.029497	-0.000383491	0.999941	0.999748	0.999928	0.99991	0.999762	0.368216	0.999984	0.999996	FALSE	0	26.5382	7.91438	0.000330188	0.000419208
XLOC_002351	Tmem135	10.2727	11.6121	10.9898	11.0027	12.7672	12.5189	10.6685	8.09307	9.61204	11.7541	10.4023	10.7687	12.4928	11.9418	11.9232	8.85874	-0.0949452	0.0173864	-0.078528	-0.0307312	-0.031099	-0.0675351	0.159004	0.128892	0.999941	0.999748	0.999928	0.99991	0.999762	0.980495	0.999984	0.997748	FALSE	0	0.161977	0.03308	0	0
XLOC_002355	l7Rn6	66.3835	54.112	69.0892	73.5721	76.2234	85.1067	115.965	138.259	66.0656	54.1626	68.0228	73.9168	70.8127	73.8713	100.347	115.727	-0.00691499	0.00134594	-0.0224091	0.0067344	-0.106081	-0.204001	-0.208499	-0.256445	0.999941	0.999748	0.999928	0.99991	0.999762	0.460616	0.999984	0.750985	FALSE	0	0.443047	0.190395	0	0
XLOC_002356	Eed	25.0855	27.3283	28.0869	29.1369	29.1101	28.4817	21.767	17.4091	24.5388	29.0054	29.2894	29.2491	29.2191	29.3669	21.1654	17.589	-0.0316614	0.0856216	0.0602711	0.00552591	0.00537352	0.0440036	-0.0402473	0.0147476	0.999941	0.999748	0.999928	0.99991	0.999762	0.987991	0.999984	0.999963	FALSE	0	0.177789	0.076403	0	0
XLOC_002357	-	3.04003	1.81157	2.18002	2.4947	0.769334	1.80746	1.98909	3.56927	2.63584	2.44009	2.35933	2.37384	1.29166	1.65264	1.51574	3.19212	-0.198794	0.410122	0.109219	-0.0688155	0.678824	-0.122123	-0.37068	-0.156476	0.999941	0.999748	0.999928	0.99991	0.999762	0.999648	0.999984	0.999963	FALSE	0	0.00688617	0.00295927	0	0
XLOC_002359	Tmem126a	14.3639	16.7529	18.7953	19.3429	18.0441	19.733	17.1416	16.8338	14.5266	16.038	20.2071	20.628	20.2893	21.5438	19.0152	15.5408	0.0161378	-0.0625351	0.103957	0.0923375	0.168312	0.126051	0.148827	-0.114591	0.999941	0.999748	0.999928	0.99991	0.999762	0.855893	0.999984	0.997748	FALSE	0	3.20275e-06	1.37635e-06	0	0
XLOC_002360	Tmem126b	33.889	27.9131	35.9099	39.4861	39.9484	43.0831	39.4269	40.8185	32.0991	30.9124	37.976	44.0408	41.9876	47.9376	44.1463	39.416	-0.0780476	0.146744	0.0804883	0.157119	0.0716506	0.153697	0.162722	-0.0503163	0.999941	0.999748	0.999928	0.99991	0.999762	0.823946	0.999984	0.999963	FALSE	0	2.11022e-06	9.06845e-07	0	0
XLOC_002361	Ankrd42	8.85814	6.2265	5.64924	6.11719	5.33354	6.03139	8.12851	8.29756	8.79245	6.37674	5.15725	6.05516	5.35013	5.97474	9.18444	8.70635	-0.0106183	0.0338602	-0.129063	-0.0144663	0.00439821	-0.0133915	0.174184	0.068574	0.999941	0.999748	0.999928	0.99991	0.999762	0.999648	0.999984	0.999963	FALSE	0	0.954077	0.110061	9.4098e-05	9.57266e-05
XLOC_002362	Pcf11	12.8162	19.0454	15.2664	13.2604	16.2707	17.6293	14.3501	7.87683	12.6087	21.5932	14.2068	13.8044	15.8916	15.6063	13.5659	9.41961	-0.0233652	0.180245	-0.103078	0.0575783	-0.0338017	-0.174792	-0.080499	0.255087	0.999941	0.999748	0.999928	0.99991	0.999762	0.705059	0.999984	0.886592	FALSE	0	1.8264	0.210685	4.91529e-05	5.00037e-05
XLOC_002363	-	2.10978	1.26252	0.92728	0.859544	0.9543	0.832449	0.892376	0.998961	2.34938	1.14533	0.958289	0.776308	0.888246	1.02931	1.03122	1.42355	0.148514	-0.129749	0.0429042	-0.130911	-0.0933433	0.276345	0.188921	0.471297	0.999941	0.999748	0.999928	0.99991	0.999762	0.918966	0.999984	0.786797	FALSE	0	8.03792	0.927211	1.11766e-05	1.13882e-05
XLOC_002364	-	4.10708	1.14487	1.33318	1.33083	1.54219	1.38852	0.951474	0.776361	4.33124	1.43867	1.14272	1.32495	1.42493	1.20411	1.0098	1.08975	0.0748912	0.305689	-0.205719	-0.00594098	-0.106878	-0.190813	0.0778865	0.441061	0.999941	0.999748	0.999928	0.99991	0.999762	0.903886	0.999984	0.675281	FALSE	0	9.41882	1.0865	9.54055e-06	9.72699e-06
XLOC_002365	RGD1559690	4.54159	6.42118	8.06552	8.23673	10.1941	10.0814	5.96232	2.5754	4.49459	6.9542	8.35197	8.94426	10.0751	9.64948	5.72374	2.56492	-0.014683	0.113349	0.0497429	0.117521	-0.0167747	-0.0625388	-0.0579241	-0.00566238	0.999941	0.999748	0.999928	0.99991	0.999762	0.980495	0.999984	0.999963	FALSE	0	6.89991	1.56347	8.73142e-07	1.15793e-06
XLOC_002367	D4AAA3_RAT	1.48479	1.78867	1.69988	1.68397	1.68078	1.54389	2.07778	2.48557	1.89715	1.54605	1.88066	1.69267	1.85526	1.64177	2.3187	2.16681	0.333651	-0.198362	0.138081	0.00701858	0.134851	0.0834404	0.151374	-0.189819	0.999941	0.999748	0.999928	0.99991	0.999762	0.999648	0.999984	0.997748	FALSE	0	1.29358	0.45905	0.0153429	0.0160999
XLOC_002369	RGD1561459	1.27973	1.62461	1.51161	2.2024	1.74767	2.18358	1.69887	2.81833	1.23828	1.37507	2.29986	2.95692	2.344	2.43146	2.59768	3.09665	-0.044006	-0.225487	0.574448	0.40894	0.403537	0.148672	0.584628	0.131418	0.999941	0.999748	0.999928	0.99991	0.999762	0.991995	0.999984	0.999963	FALSE	0	13.5891	3.14994	0.272671	0.212279
XLOC_002370	Aqp11	2.00746	1.45115	1.80211	1.83005	1.65662	1.78198	1.52218	1.52017	1.63675	1.58555	1.76945	2.20098	1.82696	2.10291	2.12865	1.81455	-0.279115	0.119881	-0.0249868	0.25361	0.133524	0.227159	0.458236	0.24086	0.999941	0.999748	0.999928	0.99991	0.999762	0.844669	0.999984	0.968444	FALSE	0	6.48769	3.39697	7.59879	5.91505
XLOC_002372	Capn5	7.6436	8.09392	8.63437	8.42893	8.17896	8.00393	9.94554	12.3897	7.60113	7.55074	8.92761	8.81215	8.58173	8.93305	9.38212	10.7567	-0.00793428	-0.0989545	0.0476404	0.0634088	0.068533	0.156591	-0.0832736	-0.202153	0.999941	0.999748	0.999928	0.99991	0.999762	0.773364	0.999984	0.919399	FALSE	0	4.95482	2.57925	1.21814	2.27638
XLOC_002375	Acer3	14.0922	11.1756	9.18849	9.79682	12.966	12.9724	9.79743	8.07296	14.0765	12.2776	9.73753	10.8638	13.2438	12.9314	9.74278	9.27931	-0.00159685	0.134527	0.082852	0.147711	0.030352	-0.00453195	-0.00798811	0.198623	0.999941	0.999748	0.999928	0.99991	0.999762	0.999648	0.999984	0.969909	FALSE	0	1.60117	0.72049	1.16571	2.51987
XLOC_002376	Tsku	102.611	73.5405	58.4738	51.6788	33.24	28.1166	18.444	27.2696	102.723	76.0963	59.2331	50.9954	38.7669	34.58	19.1048	28.0825	0.00157231	0.0492215	0.0185817	-0.0191681	0.221288	0.29756	0.0505145	0.0422252	0.999941	0.999748	0.999928	0.99991	0.999762	0.089677	0.999984	0.999963	FALSE	0	4.85133	2.10071	4.09417	8.93422
XLOC_002377	D4AC97_RAT	13.6167	14.8568	16.7472	16.3482	19.0452	18.9882	17.2569	9.69992	13.5238	15.9926	15.12	16.6502	18.3987	17.2569	16.4106	11.256	-0.00980427	0.105596	-0.14654	0.0262486	-0.0495588	-0.137172	-0.0721168	0.212613	0.999941	0.999748	0.999928	0.99991	0.999762	0.874514	0.999984	0.928789	FALSE	0	3.36587	1.82452	0.0475767	0.10101
XLOC_002379	Uvrag	8.92607	10.5382	9.73547	8.56628	8.56169	9.06564	10.8107	10.559	8.39231	9.32257	9.22193	8.95045	9.22832	9.26423	11.2656	10.3018	-0.0879409	-0.175062	-0.0773653	0.0625767	0.106969	0.0309247	0.0589302	-0.0352389	0.999941	0.999748	0.999928	0.99991	0.999762	0.999648	0.999984	0.999963	FALSE	0	25.5468	10.3957	34.086	44.3944
XLOC_002380	Dgat2	118.88	113.914	103.416	103.725	101.325	98.1342	107.608	94.9741	120.975	111.15	115.21	118.522	126.408	129.789	147.354	107.607	0.0251819	-0.0354057	0.155664	0.192218	0.318815	0.402982	0.45314	0.179988	0.999941	0.999748	0.999928	0.99991	0.122896	0.000423201	0.927953	0.919399	TRUE	0.402982	31.5882	17.041	39.0194	50.2823
XLOC_002383	Rps3	1547.49	1432.38	1394.1	1353.28	1112.49	1220.44	1860.36	3001.02	1575.34	1434.86	1442.44	1382.98	1131.66	1239.63	1558.26	2319.59	0.0257315	0.00249553	0.0491738	0.0313176	0.024646	0.0225064	-0.255631	-0.371569	0.999941	0.999748	0.999928	0.99991	0.999762	0.999648	0.999984	0.547531	FALSE	0	7.25219	3.02045	0.0452146	0.0582659
XLOC_002386	Neu3	1.42209	0.418303	0.314828	0.593968	0.616028	0.65569	0.308373	0.646966	1.64836	0.334773	0.394972	0.696067	0.59573	0.635468	0.387359	0.758744	0.199949	-0.253533	0.254834	0.198021	-0.0414885	-0.039132	0.255097	0.201186	0.999941	1	1	0.99991	0.999762	0.999648	1	0.997748	FALSE	0	0.0321221	0.0133503	0.0142589	0.0184717
XLOC_002387	Spcs2	57.1243	57.8675	64.2466	63.8285	60.733	59.6152	59.0436	53.0206	56.5116	56.8113	65.0754	64.3365	61.3609	62.6106	59.6235	56.5623	-0.0155302	-0.0265291	0.0184636	0.0114189	0.0148147	0.0706111	0.0140767	0.0931177	0.999941	0.999748	0.999928	0.99991	0.999762	0.959269	0.999984	0.997748	FALSE	0	0.0162398	0.00674798	0.0282678	0.0366199
XLOC_002388	LOC685009	5.96429	3.96376	4.73424	4.92763	4.62221	4.79239	4.16531	3.4595	6.10547	4.44536	4.97921	5.06292	4.53999	4.47704	4.50696	3.80816	0.0332017	0.161579	0.071315	0.0383088	-0.0253405	-0.0961245	0.111164	0.134815	0.999941	0.999748	0.999928	0.99991	0.999762	0.97405	0.999984	0.997748	FALSE	0	0.00290473	0.00119389	0.195986	0.253894
XLOC_002389	Pold3	8.30212	13.1407	12.7529	11.8211	13.1298	12.0282	10.4648	7.29543	8.37141	14.083	13.3375	12.5729	13.0785	12.6379	10.7652	7.48159	0.0118487	0.0991833	0.0641708	0.0882293	-0.00560508	0.070762	0.0404493	0.0358664	0.999941	0.999748	0.999928	0.99991	0.999762	0.973468	0.999984	0.999963	FALSE	0	0.0196394	0.00770617	4.72853	6.12568
XLOC_002390	Ppme1	33.7992	34.2745	35.6421	38.7637	39.2954	37.9719	50.4639	52.4345	34.5009	31.0616	38.4237	40.0664	39.212	37.0999	46.6309	48.8493	0.0295583	-0.141569	0.108122	0.0475659	-0.00305742	-0.0334278	-0.113731	-0.101977	0.999941	0.999748	0.999928	0.99991	0.999762	0.997992	0.999984	0.997748	FALSE	0	5.62404	2.20633	0.188995	0.265659
XLOC_002392	Mrpl48	17.2461	17.5224	22.0238	23.5296	23.4773	24.0184	21.9281	24.8899	17.6781	18.0348	23.5381	24.8119	25.0139	25.6395	20.9726	20.2452	0.0354898	0.0413504	0.0955149	0.0762399	0.0910876	0.0938498	-0.0639767	-0.296657	0.999941	0.999748	0.999928	0.99991	0.999762	0.963326	0.999984	0.792272	FALSE	0	0.151241	0.0491576	10.2809	14.4307
XLOC_002394	Relt	1.85545	1.50329	1.13876	0.903805	1.52173	1.09708	0.497534	0.72155	1.90266	1.39584	0.911314	1.05771	1.29679	1.09472	0.569161	0.558328	0.0344169	-0.10008	-0.292666	0.205795	-0.215419	-0.00284703	0.163333	-0.319542	0.999941	0.999748	0.999928	0.99991	0.999762	0.999774	0.999984	0.997748	FALSE	0	3.46859	1.14927	0.551139	0.630658
XLOC_002395	D4ADZ1_RAT	5.09616	4.86353	5.86434	6.5261	7.22852	7.3318	8.99142	9.10005	5.12468	5.27565	6.01248	6.64423	6.79921	6.94303	7.81473	7.97686	0.00789682	0.115073	0.0353953	0.0254938	-0.0870907	-0.0775154	-0.199966	-0.187847	0.999941	0.999748	0.999928	0.99991	0.999762	0.980495	0.999984	0.962799	FALSE	0	3.28396	1.39719	1.2372	1.29413
XLOC_002397	P2ry2	2.92391	2.69065	1.24185	1.02663	2.13182	1.91344	1.10022	0.885193	2.49336	2.79624	1.15725	0.952379	1.60911	1.11965	0.931632	1.22171	-0.221593	0.05358	-0.0939519	-0.0983594	-0.384975	-0.723195	-0.21837	0.423927	0.999941	0.999748	0.999928	0.99991	0.999762	0.219006	0.999984	0.926776	FALSE	0	12.2833	5.66974	5.65454	5.84114
XLOC_002398	Atg16l2	16.738	7.15197	7.65652	7.19873	4.36364	5.33648	7.99329	10.0146	17.3306	6.8236	8.09313	8.05938	5.18103	5.72606	9.581	10.0021	0.0499014	-0.0668506	0.0790052	0.160814	0.242599	0.0998477	0.25843	-0.00178404	0.999941	0.999748	0.999928	0.99991	0.999762	0.98696	0.999984	0.999996	FALSE	0	27.3604	22.6115	34.275	34.7918
XLOC_002400	Inppl1	50.0681	70.7006	66.5024	61.7617	59.5487	59.4028	59.4096	57.2446	47.4653	69.8187	64.9126	60.606	58.6714	59.3381	56.6121	58.7334	-0.0768608	-0.0180832	-0.0348548	-0.0272074	-0.0213764	-0.00156956	-0.0694658	0.0369778	0.999941	0.999748	0.999928	0.99991	0.999762	0.999648	0.999984	0.999963	FALSE	0	0.657196	0.306936	0.837293	1.83967
XLOC_002402	Folr1	0.489296	0.514958	0.821065	1.00092	0.650222	0.411451	0.498633	0.264067	0.491986	0.409749	1.22441	0.914733	0.463285	0.693595	0.391239	0.375508	0.00657058	-0.270701	0.523975	-0.117609	-0.413453	0.633807	-0.285247	0.385266	0.999941	0.999748	0.999928	0.99991	0.999762	0.922175	0.999984	1	FALSE	0	1.22767	0.572307	1.5635	3.44172
XLOC_002403	Lrtomt	1.47943	1.80447	1.20721	0.936514	1.31441	1.43549	1.3412	1.67843	1.67281	1.85988	1.54624	1.04197	1.10378	1.37206	1.35066	1.42698	0.166634	0.0413758	0.332684	0.139785	-0.232629	-0.0608626	0.00943887	-0.219923	0.999941	0.999748	0.999928	0.99991	0.999762	0.999648	0.999984	0.997748	FALSE	0	2.72504	1.26959	3.47004	7.64316
XLOC_002404	Lrrc51	1.0118	0.903836	0.926398	0.907901	0.834073	0.828273	0.339929	1.07461	1.13546	1.09534	0.638451	1.06927	0.557893	0.983276	0.608437	0.707038	0.152151	0.251897	-0.475016	0.214254	-0.505682	0.22278	0.687369	-0.541473	0.999941	0.999748	0.999928	0.99991	0.999762	0.986752	0.999984	0.96568	FALSE	0	4.87709	2.27199	4.64966	8.58292
XLOC_002405	Il18bp	4.60754	5.26778	3.56866	3.80517	2.87493	3.44547	3.18926	3.86364	5.05592	5.51725	4.01493	4.02863	3.6681	4.07508	3.16592	4.66948	0.131257	0.0655385	0.165615	0.0802778	0.340982	0.235827	-0.0102736	0.267006	0.999941	0.999748	0.999928	0.99991	0.999762	0.94873	0.999984	0.99088	FALSE	0	1.08979	0.501796	4.72817	7.34959
XLOC_002406	Rnf121	34.421	46.981	52.2259	50.5906	43.725	41.0867	38.1115	35.1038	30.6694	41.8949	54.1851	51.0928	43.8403	44.828	43.2922	35.4539	-0.165978	-0.164931	0.053031	0.0142227	0.00379063	0.125436	0.183429	0.0142767	0.999941	0.999748	0.999928	0.99991	0.999762	0.944957	0.999984	0.999963	FALSE	0	0.722688	0.312417	9.10526	13.9605
XLOC_002410	Nup98	41.3202	47.4828	50.232	44.5691	53.2547	54.0379	44.9149	30.3167	40.734	50.1221	43.4925	45.0603	49.7928	49.8892	44.9091	33.314	-0.0205636	0.0778822	-0.207396	0.0157779	-0.0967837	-0.115022	-0.000185898	0.135589	0.999941	0.999748	0.999928	0.99991	0.999762	0.896063	0.999984	0.98687	FALSE	0	8.67569	3.61443	5.68186	7.13883
XLOC_002411	Rhog	60.737	64.5934	55.6359	53.2582	47.4612	46.7546	55.584	70.0207	60.2522	62.4382	61.7723	55.9576	55.9874	48.5863	56.1899	61.696	-0.0115427	-0.0488808	0.150687	0.0712	0.237892	0.0553252	0.0156132	-0.182327	0.999941	0.999748	0.999928	0.99991	0.999762	0.980882	0.999984	0.933022	FALSE	0	7.56589	3.25249	6.15272	7.03584
XLOC_002414	Trim21	1.97362	0.952643	1.1139	1.54995	1.51714	1.10245	0.278858	0.367235	2.78637	1.40509	1.55494	1.38224	0.534365	1.32923	0.691555	0.562778	0.477105	0.515834	0.447129	-0.154643	-1.35006	0.249261	1.06303	0.504377	0.999941	0.999748	0.999928	0.99991	0.398237	0.983142	0.999984	0.997748	FALSE	0	0.0358578	0.0103476	0.004548	0.00887031
XLOC_002416	LOC293190	15.7137	14.4218	14.1101	15.3389	11.899	10.9855	11.2558	7.90859	15.7583	9.97816	14.9347	13.5277	14.2	12.5307	9.4644	9.75806	0.00406316	-0.526988	0.0813794	-0.180028	0.253101	0.188261	-0.247683	0.299755	0.999941	0.999748	0.999928	0.99991	0.999762	0.963312	0.999984	0.977004	FALSE	0	0.00940463	0.00271393	0.00119283	0.00232647
XLOC_002468	Trim5	9.34395	5.21087	4.21725	5.80322	4.79948	4.3463	4.20729	5.58741	9.44063	6.404	4.6796	6.21203	5.19258	4.84755	5.1836	6.01011	0.0146941	0.292379	0.146777	0.096602	0.111343	0.154109	0.294741	0.103427	0.999941	0.999748	0.999928	0.99991	0.999762	0.957269	0.999984	0.999963	FALSE	0	0	0	0	0
XLOC_002495	Fam160a2	13.9615	12.1139	12.8784	12.2312	11.2868	11.221	9.82369	7.5535	13.9758	12.586	11.7557	11.8799	10.7673	10.7461	8.76264	7.63353	0.00146642	0.0547133	-0.130532	-0.0416973	-0.0673688	-0.061825	-0.16314	0.0150074	0.999941	0.999748	0.999928	0.99991	0.999762	0.983142	0.999984	0.999963	FALSE	0	0.629887	0.350216	0.448582	0.475186
XLOC_002497	Apbb1	0.582685	1.11064	1.01543	0.906949	1.30223	1.09034	1.26223	2.04131	0.799223	1.15359	1.12246	1.29893	1.33304	1.44815	1.65449	1.58217	0.397459	0.0502957	0.132187	0.474333	0.0313559	0.379172	0.365081	-0.34817	0.999941	0.999748	0.999928	0.99991	0.999762	0.727708	0.999984	0.902033	FALSE	0	11.0226	6.09226	12.3443	13.0764
XLOC_002498	Hpx	372.944	328.433	249.332	256.545	307.771	300.09	308.719	311.989	381.814	316.072	279.436	294.866	353.748	380.143	455.987	438.921	0.033902	-0.0553287	0.164388	0.200775	0.200804	0.341046	0.562548	0.492332	0.999941	0.999748	0.999928	0.99991	0.999762	0.00488889	0.272161	0.0499434	TRUE	0.833378	10.0584	5.47685	21.4747	22.7483
XLOC_002499	Trim3	19.5546	20.1805	15.5972	15.6539	14.8905	14.777	20.7245	27.4657	17.9964	18.0169	16.8634	15.0674	17.9735	14.7679	20.7617	24.7793	-0.119164	-0.162757	0.111918	-0.0547352	0.269827	-0.000882741	0.00257487	-0.147928	0.999941	0.999748	0.999928	0.99991	0.999762	0.999774	0.999984	0.997748	FALSE	0	4.92153	2.67966	10.5266	11.1592
XLOC_002500	Arfip2	28.9824	30.5465	28.6078	30.295	27.6914	28.0349	31.7532	38.0142	29.3498	29.2425	30.8301	31.9779	28.0244	28.5687	29.2323	33.4932	0.0181115	-0.0627305	0.107569	0.0777457	0.0171838	0.0271157	-0.118948	-0.182159	0.999941	0.999748	0.999928	0.99991	0.999762	0.999648	0.999984	0.973197	FALSE	0	4.30544	2.34421	9.20889	9.76223
XLOC_002501	Rrp8	5.90009	4.87867	4.88694	4.33519	5.04543	5.02127	2.92549	2.03881	6.26078	4.98476	4.03856	4.05722	4.42099	4.27911	2.66349	2.03536	0.0842195	0.0304193	-0.269026	-0.0933768	-0.186653	-0.225864	-0.130677	-0.00232901	0.999941	0.999748	0.999928	0.99991	0.999762	0.533186	0.999984	0.999963	FALSE	0	0.462412	0.251772	0.98905	1.04848
XLOC_002502	Taf10	136.479	154.234	164.501	169.495	156.394	151.233	110.27	169.226	128.254	138.971	171.597	167.523	174.81	169.79	112.071	146.527	-0.0896074	-0.150234	0.0608917	-0.0168735	0.160505	0.166874	0.0233517	-0.207653	0.999941	0.999748	0.999928	0.99991	0.999762	0.819671	0.999984	0.985524	FALSE	0	0.396532	0.215902	0.848139	0.899102
XLOC_002503	Tpp1	38.2554	35.2541	34.706	35.7881	38.9932	39.231	47.9804	39.3767	37.8968	34.3063	35.0331	38.3423	37.2785	37.7206	55.9779	43.6146	-0.0135518	-0.0392048	0.0134949	0.0991891	-0.064709	-0.0564946	0.221983	0.147114	0.999941	0.999748	0.999928	0.99991	0.999762	0.979792	0.999984	0.968444	FALSE	0	0.339378	0.184783	0.725894	0.769512
XLOC_002505	Mrpl17	111.289	105.861	111.195	113.015	98.4854	90.0952	74.8209	113.988	106.738	109.152	114.196	110.162	96.8643	93.8173	68.5645	100.908	-0.0601819	0.0441263	0.0383861	-0.0368546	-0.0239203	0.0583403	-0.125804	-0.175677	0.999941	0.999748	0.999928	0.99991	0.999762	0.980147	0.999984	0.928789	FALSE	0	0.10278	0.0559615	0.219837	0.233046
XLOC_002531	LOC499235	26.888	24.0086	21.7429	21.2156	24.0661	24.4689	30.4729	11.1978	28.9087	21.8324	21.0164	21.4451	20.2317	19.8448	21.7618	15.587	0.104168	-0.136484	-0.0488005	0.0154501	-0.249254	-0.300821	-0.483841	0.473528	0.999941	0.999748	0.999928	0.99991	0.999762	0.719673	0.999984	0.783442	FALSE	0	3.62358	1.297	1.07674	1.64306
XLOC_002548	Eif3f	188.555	159.684	145.804	150.309	138.309	146.138	222.106	321.483	192.026	152.188	153.308	145.108	136.965	140.143	204.716	293.414	0.0263024	-0.0693207	0.0723543	-0.05077	-0.0140775	-0.0603895	-0.117569	-0.131762	0.999941	0.999748	0.999928	0.99991	0.999762	0.980495	0.999984	0.993195	FALSE	0	3.30126e-06	6.99978e-07	4.79953e-05	0.000161386
XLOC_002553	St5	7.03971	7.04223	8.5851	10.2081	9.85826	10.6415	10.5277	7.80298	7.37842	7.29609	9.21453	10.8668	10.808	12.5539	13.3047	9.65903	0.066868	0.0503882	0.100941	0.0893642	0.131421	0.236387	0.33491	0.304341	0.999941	0.999748	0.999928	0.99991	0.999762	0.618805	0.999984	0.882149	FALSE	0	9.24731	2.06935	16.534	20.4657
XLOC_002556	Tmem9b	20.1811	20.3068	26.501	28.6386	21.6321	20.7063	19.8743	17.1195	18.5858	21.9973	28.6641	29.3054	23.0387	23.2609	22.311	17.5939	-0.118194	0.11482	0.112789	0.0330913	0.0904802	0.167075	0.166062	0.0392088	0.999941	0.999748	0.999928	0.99991	0.999762	0.927135	0.999984	0.999963	FALSE	0	1.60833	0.543449	0.529184	0.655019
XLOC_002559	Dennd5a	41.5179	30.8804	30.6757	31.8348	34.003	35.2324	43.9453	40.1154	42.2368	31.3018	30.3544	31.789	32.0585	32.1272	38.8957	39.7969	0.0247081	0.0194915	-0.015141	-0.00207056	-0.0846985	-0.132713	-0.175673	-0.0114714	0.999941	0.999748	0.999928	0.99991	0.999762	0.727708	0.999984	0.999963	FALSE	0	15.4602	8.53973	0.00754966	0.00934508
XLOC_002560	Tmem41b	40.1694	36.4863	38.8657	37.4918	39.1888	38.4503	43.2993	31.295	36.3204	33.8791	37.1225	36.2081	38.2998	36.1519	48.5471	35.0923	-0.144937	-0.106656	-0.0660298	-0.0501266	-0.0330193	-0.0886855	0.164682	0.164725	0.999941	0.999748	0.999928	0.99991	0.999762	0.944446	0.999984	0.960458	FALSE	0	31.4222	17.3643	0.0037115	0.00459443
XLOC_002561	RGD1559442	8.3095	10.4076	11.9289	11.0904	11.7281	11.5552	10.0593	7.6908	8.271	11.4691	10.8277	11.4241	10.6733	9.97008	9.74367	9.04946	-0.00662005	0.138843	-0.138515	0.0423925	-0.134758	-0.210899	-0.0455328	0.231915	0.999941	0.999748	0.999928	0.99991	0.999762	0.661115	0.999984	0.89062	FALSE	0	5.4355	1.68608	1.68188	2.91341
XLOC_002562	rnf141	21.2127	16.9693	18.3405	21.0562	24.583	24.7968	21.8139	17.7673	21.6374	18.6314	19.2791	22.712	24.0761	26.2838	24.809	21.3262	0.028466	0.134055	0.0716238	0.108712	-0.0299362	0.083692	0.184821	0.262054	0.999941	0.999748	0.999928	0.99991	0.999762	0.947344	0.999984	0.88605	FALSE	0	5.78612	2.70639	4.68446	7.37507
XLOC_002564	Mrvi1	2.55381	2.56315	2.11959	2.50666	3.38289	3.03694	2.7991	3.91032	2.50986	2.55366	2.0132	2.56119	2.69581	2.59645	2.5264	3.49175	-0.0240927	-0.00515015	-0.0708639	0.0298691	-0.317019	-0.218297	-0.142518	-0.15903	0.999941	0.999748	0.999928	0.99991	0.999762	0.825495	0.999984	0.997748	FALSE	0	39.0888	17.1493	2.22301	3.03112
XLOC_002566	Eif4g2	311.876	276.181	255.799	232.369	242.64	244.45	167.29	118.882	318.99	303.132	247.634	228.441	248.709	243.762	163.063	131.936	0.0325283	0.134286	-0.0467826	-0.0245853	0.0356268	-0.0040645	-0.0368994	0.150188	0.999941	0.999748	0.999928	0.99991	0.999762	0.999648	0.999984	0.969909	FALSE	0	8.17775	3.40834	2.15563	1.85911
XLOC_002569	Btbd10	14.9089	12.3472	13.8945	14.0608	12.5779	12.6176	8.83276	8.32943	15.0213	13.769	15.0116	16.3106	13.7827	12.6891	9.07519	8.5411	0.0107639	0.156043	0.110796	0.212725	0.130972	0.0080883	0.038632	0.0357799	0.999941	0.999748	0.999928	0.99991	0.999762	0.999648	0.999984	0.999963	FALSE	0	0.0348678	0.00596287	6.16858e-05	9.57567e-05
XLOC_002571	Rras2	24.6015	21.2255	23.9662	26.259	24.1547	25.4039	25.4561	24.2221	25.1538	22.6884	25.7731	26.5867	25.1613	26.1901	26.7801	24.3208	0.0319018	0.0957201	0.104445	0.0178253	0.0586645	0.0438018	0.0728708	0.00584266	0.999941	0.999748	0.999928	0.99991	0.999762	0.99009	0.999984	0.999963	FALSE	0	10.3027	3.18662	3.40641	4.56426
XLOC_002572	F1MA00_RAT	10.4318	9.13494	10.5214	9.29245	5.80756	8.7649	9.57801	19.9616	9.29396	11.4744	10.88	10.2599	6.39947	7.49755	9.46149	12.3118	-0.164947	0.325763	0.0479041	0.141437	0.13776	-0.22257	-0.017475	-0.692724	0.999941	0.999748	0.999928	0.99991	0.999762	0.97405	0.999984	0.395546	FALSE	0	7.79947	2.39798	3.90163	4.24682
XLOC_002573	Copb1	70.0836	74.093	81.4414	80.3719	80.2341	84.416	78.6608	59.0298	71.895	73.7548	79.5347	79.0764	78.1846	84.3728	81.6461	64.2973	0.0367628	-0.00659139	-0.0341355	-0.0234146	-0.037284	-0.000737616	0.0536721	0.123115	0.999941	0.999748	0.999928	0.99991	0.999762	0.999774	0.999984	0.99088	FALSE	0	8.29568	2.42452	3.13685	2.93422
XLOC_002574	Psma1	118.879	153.548	177.02	181.058	164.563	157.238	128.064	124.867	121.632	146.441	193.338	188.845	172.005	172.465	133.655	124.822	0.0330015	-0.0683246	0.127144	0.0607178	0.0637726	0.133273	0.0616017	-0.000519601	0.999941	0.999748	0.999928	0.99991	0.999762	0.727708	0.999984	0.999996	FALSE	0	8.96002	2.57977	2.32305	2.17299
XLOC_002575	Cyp2r1	3.80762	5.37347	4.54194	4.72531	5.51333	5.9073	3.40789	1.69092	4.27133	6.08314	5.20538	5.21983	6.39218	5.67585	3.67341	1.6966	0.161782	0.175884	0.192728	0.140759	0.209846	-0.0566834	0.105265	0.00456835	0.999941	0.999748	0.999928	0.99991	0.999762	0.999648	0.999984	0.999963	FALSE	0	10.1565	2.3921	0.00185157	0.00173197
XLOC_002578	Sox6	0.641211	1.81411	2.45236	2.88894	3.28529	3.08304	2.32073	0.943587	0.667385	1.81288	2.24196	2.84773	3.19501	2.83273	2.61861	1.24456	0.0500663	-0.000927368	-0.124115	-0.0200296	-0.0389966	-0.118161	0.167427	0.365583	0.999941	0.999748	0.999928	0.99991	0.999762	0.96485	0.999984	0.792272	FALSE	0	0.576658	0.23828	0.206241	0.3748
XLOC_002579	Plekha7	5.50544	7.19665	10.778	10.3977	8.9404	8.91166	6.91037	4.64848	5.38766	7.68968	9.6963	10.4774	8.21324	9.02168	7.3464	4.71543	-0.0306365	0.0943298	-0.151104	0.0109118	-0.120976	0.0175067	0.0870525	0.0201989	0.999941	0.999748	0.999928	0.99991	0.999762	0.999648	0.999984	0.999963	FALSE	0	0.806317	0.33318	3.85811	5.88776
XLOC_002580	Rps13	1420.55	1345.92	1352.28	1363.79	1073.07	1090.62	1533.67	2386.95	1430.66	1335.65	1461.32	1404.64	1104.04	1158.77	1331.23	1857.54	0.0102305	-0.0110498	0.11187	0.0425758	0.0410445	0.0874379	-0.204214	-0.361758	0.999941	0.999748	0.999928	0.99991	0.999762	0.905229	0.999984	0.416767	FALSE	0	0.0858101	0.0354577	0.410589	0.626589
XLOC_002581	Pik3c2a	11.2412	11.4279	11.672	11.2334	13.7498	14.2213	8.88098	3.40502	11.5629	13.2164	10.9749	10.8731	13.571	12.3386	8.57803	3.89889	0.0403533	0.208074	-0.0880658	-0.0466096	-0.0187464	-0.203338	-0.0495053	0.190177	0.999941	0.999748	0.999928	0.99991	0.999762	0.411468	0.999984	0.973197	FALSE	0	0.0096107	0.00397125	0.0459858	0.0701777
XLOC_002582	Ybx1	128.665	155.702	159.112	163.379	155.859	148.265	121.918	120.412	125.739	141.59	165.698	161.486	155.402	146.85	114.212	114.6	-0.0331614	-0.136976	0.0584775	-0.0168031	-0.00423367	-0.0138254	-0.0941171	-0.0713114	0.999941	0.999748	0.999928	0.99991	0.999762	0.999648	0.999984	0.997748	FALSE	0	2.50794e-08	1.03631e-08	1.19972e-07	1.83072e-07
[truncated: 10,458 more rows]

## Sheet: Table_S5
#### Supplementary Table S5: Differential gene expression analysis.
#### Results are included for all DEGs that are such at least at any one time point over the Tcf7l2 silencing time course.
[truncated: 412 more rows]

## Sheet: Table_S6
#### Supplementary Table S6: Ingenuity BioFunctions enrichment of siTcf7l2 DEGs.
[truncated: 505 more rows]

[truncated: 2 more sheets: Table_S7, Table_S8]
